# Supplementary material for: Performance measurement of intraoperative systolic arterial pressure to predict in-hospital mortality in adult liver transplantation
Source: Sci Rep. 2017 Aug 1;7:7030. doi: 10.1038/s41598-017-07664-0 (PMC5539171; doi:10.1038/s41598-017-07664-0)
Supplement: Supplementary file 1 — Supplementary Dataset [file 41598_2017_7664_MOESM1_ESM.xls]

## Sheet: Title
Title: Performance measurement of intraoperative systolic arterial pressure to predict in-hospital mortality in adult liver transplantation
Autohrs: Hyung-Chul Lee, Ho-Geol Ryu, Chul-Woo Jung*
Affiliation: Department of Anesthesiology and Pain Medicine, Seoul National University College of Medicine, Seoul National University Hospital, Seoul, Republic of Korea
*Corresponding author E-mail: jungcwoo@gmail.com

## Sheet: Data
ID	Mortality	Age	Gender	BMI	Liver cirrhosis	Hepatocellular carcinoma	ALF	Met	MELD	Hypertension	DM	Encephalopathy	Anesthesia time	Estimated blood loss	RBC transfusion	FFP transfusion	PLT transfusion	Administered volume	Epedrine dose	Epinephrine dose	Dopamine use	Epinephrine use	Norepinephrine use	Postoperative ICU stay	Postoperative Hospital stay	Reference SAP	Mean_pre	Median_pre	Minimum_pre	Maximum_pre	25th_pre	75th_pre	range_pre	iqr_pre	SD_pre	au_100_pre	au_90_pre	au_80_pre	au_70_pre	au_60_pre	au_10p_pre	au_20p_pre	au_30p_pre	au_40p_pre	mdpe_pre	mdape_pre	wobble_pre	Mean_post	Median_post
1	0	43	1	23.1399	1	1	1	0	39.7629	0	0	0	550	17920	28	28	0	9000	40	50	1	0	0	4	32	111	93.3846	94	50	118	86	102	68	16	12.8126	2310	890	270	110	50	2292.5	788	215.5	83	-15.3153	15.3153	7.20721	106.48	112
2	0	45	1	20.9689	1	0	0	0	50.4748	0	1	0	620	9600	20	26	24	8000	0	2810	1	1	0	28	84	77	81.0667	82	64	104	76	86	40	10	8.20473	5700	2870	800	90	0	72.5	0	0	0	6.49351	7.79221	5.19481	86.9123	86
3	0	53	1	23.8643	0	1	0	0	7.81437	0	0	0	525	4600	6	6	0	4000	20	10	0	0	0	5	21	135	94.5833	96	60	124	88	100	64	12	12.6757	1900	670	230	70	0	6475	3460	1105	255	-28.8889	28.8889	5.18519	101.136	102
4	0	63	1	27.2399	1	1	0	0	6.86483	0	0	0	450	25404	20	20	10	7500	20	30	0	0	0	5	17	95	115.944	119	70	150	107.5	126.5	80	19	16.716	350	180	50	0	0	112.5	30	0	0	25.2632	26.3158	9.47368	106.391	108
5	0	68	1	23.7975	1	0	0	0	28.1891	0	1	1	410	15195	20	20	12	6500	10	40	1	0	0	13	89	130	80.9032	82	52	118	69	92	66	23	15.5678	3070	1800	940	350	50	5600	3650	1915	800	-36.9231	36.9231	9.23077	94.381	98
6	0	54	2	32.0508	0	0	1	0	38.9313	0	0	0	430	7348	16	17	6	5850	15	0	0	0	0	7	19	109	107.722	106	82	154	96	116.5	72	20.5	16.3263	510	100	0	0	0	396	48	0	0	-2.75229	10.0917	9.17431	119.45	120
7	0	57	1	21.221	1	0	0	0	37.1104	0	0	0	350	10310	14	14	0	5000	30	20	0	0	0	7	17	123	115.6	116	74	160	104.5	125.5	86	21	18.7425	300	150	50	0	0	725	260	111	0	-5.69106	10.5691	8.13008	95.0968	94
8	0	61	1	31.9164	1	1	0	0	12.408	0	0	0	480	2447	4	4	0	2100	15	0	0	0	0	6	17	100	98.1	98	66	134	88.5	106	68	17.5	14.6611	1670	660	200	30	0	660	200	30	0	-2	9.5	9	89.7632	89
9	0	70	1	23.7032	1	1	0	0	15.1721	1	0	0	285	2800	4	4	0	2500	25	40	0	0	0	7	17	140	106.077	102	84	134	94.5	120	50	25.5	14.6367	420	80	0	0	0	2630	1290	320	0	-27.1429	27.1429	9.28571	98.25	97
10	0	47	1	22.7225	1	0	0	0	24.3309	0	0	1	560	5620	8	8	0	5000	25	20	0	0	0	6	17	119	120.837	120	80	154	111	134	74	23	18.3782	320	110	0	0	0	584	214	16.5	0	0.840336	9.2437	10.084	104.702	104
11	0	35	1	34.8161	0	0	1	0	47.3934	0	0	1	520	9200	4	7	0	4800	20	50	1	1	1	9	17	150	95.04	94	76	164	86.5	100	88	13.5	14.4349	1980	600	50	0	0	10135	6480	3020	600	-37.3333	37.3333	4.66667	88.5	84
12	0	54	2	28.61	1	1	0	0	5.96534	0	1	0	595	4130	12	12	0	4500	0	0	0	0	0	5	17	119	105.206	106	74	140	98	112	66	14	12.5031	830	230	30	0	0	1791.5	456	53	0	-10.9244	10.9244	6.72269	102.977	102
13	0	41	1	25.2846	1	0	0	0	10.818	0	1	1	530	2030	8	8	0	3300	10	0	0	0	0	5	15	118	115.263	116	66	162	108	122	96	14	17.4013	560	250	90	20	0	822	382	119	24	-1.69492	6.77966	6.77966	113.784	114
14	0	49	1	22.959	1	1	0	0	7.08261	0	0	0	530	2490	6	6	0	4100	40	0	0	0	0	7	14	112	101.63	101	60	148	90	110	88	20	16.1038	1410	490	110	50	0	1518	464	94	36	-9.82143	11.6071	9.82143	97.2	96
15	0	56	1	26.9964	1	0	0	0	19.4379	0	1	0	540	4800	10	10	0	4500	30	0	0	0	0	6	14	112	77.5472	74	60	100	68	88	40	20	11.6199	5950	3560	1690	410	0	6162	3478	1450	222	-33.9286	33.9286	7.14286	69.4359	68
16	0	45	1	23.2434	1	0	0	0	32.8532	0	0	1	625	6205	13	13	0	5350	15	0	0	0	0	5	15	100	98.1481	98	84	116	92	104	32	12	7.76885	1150	110	0	0	0	110	0	0	0	-2	6	6	90.0727	90
17	0	66	1	26.0239	1	1	0	0	9.50325	0	0	0	610	7400	12	12	0	6000	15	100	0	0	0	5	14	110	101.763	96	64	172	90	110	108	20	20.0897	1820	510	90	30	0	1665	370	65	10	-12.7273	16.3636	7.27273	95.8	96
18	0	34	2	25.5937	0	0	1	0	40.3648	0	0	1	450	7600	20	20	10	6300	10	10	0	0	0	17	31	151	111.125	108	66	158	98	121	92	23	20.3069	410	140	70	20	0	4265.5	2246	799	149	-28.4768	28.4768	6.62252	106.667	108
19	0	72	1	24.8226	1	1	0	0	17.3475	1	1	0	760	37325	51	51	10	17250	0	50	0	0	0	5	41	110	111.419	109	76	156	98	123.5	80	25.5	17.8698	1100	310	30	0	0	985	220	5	0	-0.909091	10.9091	11.8182	98.8421	100
20	0	63	1	22.0317	1	1	0	0	16.3308	1	0	0	600	13870	26	26	10	9500	5	10	0	0	0	7	17	124	114.962	114	82	156	98	127	74	29	18.4263	500	110	0	0	0	1550	444	46	0	-8.06452	11.2903	12.9032	107.679	109
21	0	54	1	20.7612	1	1	0	0	13.1871	0	0	0	675	36220	52	52	10	4000	0	10	0	0	0	7	23	99	107.754	108	68	140	102	116	72	14	14.1778	710	240	70	10	0	217.5	62	6.5	0	9.09091	9.09091	8.08081	93.0938	94
22	0	54	1	20.252	1	1	0	0	11.8796	0	1	0	540	5160	14	14	0	5300	30	0	0	0	0	6	14	104	122.304	122	102	148	114	128	46	14	10.7989	0	0	0	0	0	0	0	0	0	17.3077	17.3077	6.73077	94.4167	90
23	0	35	1	25.3336	1	0	0	0	12.7482	0	0	0	440	4590	12	12	0	5000	20	0	0	0	0	4	15	121	118.974	120	72	160	109	132	88	23	18.5181	400	160	50	0	0	745	320	97	3	-0.826446	9.09091	9.91736	107.55	104
24	0	45	2	24.6094	1	0	0	0	22.8235	0	0	0	330	3740	8	8	0	4000	10	0	0	0	0	6	20	110	112.154	116	82	128	102.5	125.5	46	23	14.3212	270	80	0	0	0	245	60	0	0	5.45455	11.8182	9.09091	118.312	118
25	0	35	2	33.2265	1	0	1	0	30.9201	0	0	0	465	2535	7	13	0	3500	10	0	0	0	0	7	23	119	107.419	110	82	130	98	117	48	19	13.6547	430	140	0	0	0	862.5	250	19.5	0	-7.56303	9.2437	8.40336	99.4667	98
26	0	43	2	29.0849	1	0	0	0	16.1287	0	0	0	665	3870	8	8	0	5500	25	0	0	0	0	5	13	105	108.984	110	68	136	102	116	68	14	11.4927	440	120	60	10	0	215	80	27.5	0	4.7619	6.66667	5.71429	98.1333	100
27	0	59	1	25.5795	1	1	0	0	10.1361	0	0	0	360	5595	11	15	0	4500	30	20	0	0	0	3	14	107	112.5	111	88	144	101.5	122.5	56	21	15.0868	220	10	0	0	0	90.5	0	0	0	3.73832	10.2804	10.2804	93.7059	91
28	0	57	2	24.897	1	0	0	0	19.6077	0	0	0	370	1590	10	10	0	4500	5	20	0	0	0	5	22	120	121.875	124	78	152	117.5	130	74	12.5	17.0535	250	90	10	0	0	430	180	30	0	3.33333	8.33333	5	96.9375	97
29	0	49	2	18.838	1	0	0	0	8.8873	0	0	0	405	9640	13	15	12	7000	30	30	0	1	1	6	17	89	112.37	114	86	132	101	124	46	23	13.0093	160	20	0	0	0	0	0	0	0	28.0899	28.0899	13.4831	106.905	106
30	0	46	1	22.3081	1	0	0	0	18.2963	1	0	1	540	9680	20	20	12	7000	20	0	0	0	0	7	30	151	114.971	114	64	192	109	124	128	15	24.6308	690	340	130	30	0	4174.5	1992	918	358	-24.5033	24.5033	6.62252	105.75	105
31	0	47	1	22.6247	0	1	0	0	30.3195	0	0	0	405	2100	12	12	0	4700	5	0	0	0	0	5	25	147	113.826	110	86	186	95	128	100	33	25.5194	360	60	0	0	0	2628.5	1388	466	15	-25.1701	26.5306	12.2449	117.106	116
32	0	52	2	24.922	1	0	0	0	24.7771	0	0	0	360	11940	24	24	10	9000	0	0	0	0	0	9	22	117	111.765	114	80	136	100	126	56	26	15.8569	160	50	0	0	0	332	76	9.5	0	-2.5641	11.1111	10.2564	102	102
33	0	52	1	18.9292	1	1	0	0	43.7698	0	0	0	645	23120	66	70	22	18000	0	510	0	1	1	19	31	119	85.6818	87	56	110	73.5	96	54	22.5	14.3572	3390	1850	790	180	20	4740	2566	1103.5	236	-26.8908	26.8908	9.2437	89.6765	88
34	0	68	2	21.4903	1	1	0	0	9.96315	0	1	0	360	3150	6	6	0	4500	15	0	0	0	0	5	15	125	112.828	112	54	148	104	128	94	24	20.6087	450	260	160	80	30	1130	450	235	110	-10.4	13.6	11.2	91.0256	94
35	0	58	2	21.9839	1	0	0	0	18.7947	0	0	1	635	16265	26	26	24	9500	15	0	0	0	0	140	176	114	120.458	121	90	156	115.5	130	66	14.5	13.2809	100	0	0	0	0	165	6	0	0	6.14035	7.01754	7.01754	119.486	117
36	0	61	2	21.4995	0	1	0	0	10.5107	1	1	0	550	7220	16	16	0	7000	20	0	0	0	0	5	14	103	96.1739	94	74	126	88	103	52	15	13.3322	1780	510	70	0	0	797	108	0	0	-8.73786	14.5631	6.79612	92.8519	93
37	0	53	1	18.5185	1	0	0	0	11.2807	0	0	1	425	6950	19	19	0	7000	5	0	1	0	0	5	14	110	103.867	108	78	114	104	110	36	6	10.239	210	90	10	0	0	195	70	0	0	-1.81818	3.63636	1.81818	98.1724	99
38	0	45	1	24.4868	1	1	0	0	9.35305	0	0	0	560	5300	10	10	0	4500	25	20	0	0	0	4	14	100	101.462	100	78	150	91.5	108	72	16.5	15.7933	1300	300	10	0	0	300	10	0	0	0	8	8	98.7347	98
39	0	64	1	29.0696	1	1	0	0	9.38412	0	1	1	530	18650	40	40	12	8700	25	0	0	0	0	6	21	118	98.3077	97	72	196	83	105	124	22	23.2599	1020	420	70	0	0	1590	642	131	0	-17.7966	18.6441	9.32203	108.061	110
40	0	44	1	25.9022	1	0	0	0	19.3588	0	0	1	410	2970	8	8	0	4000	0	0	0	0	0	4	15	102	102.846	99	74	132	92.5	117.5	58	25	17.3728	740	240	60	0	0	294	76	0	0	-2.94118	12.7451	10.7843	84.4186	84
41	0	62	2	25.8876	1	1	0	0	10.5219	0	0	1	640	4410	10	10	0	5500	30	10	0	0	0	6	21	94	97.7021	96	78	126	92	100	48	8	9.9037	1120	210	20	0	0	82	0	0	0	2.12766	4.25532	4.25532	91.0571	90
42	0	61	1	26.8136	1	1	0	0	37.1788	0	1	0	575	23495	36	36	12	10800	20	10	0	0	0	5	19	104	101.333	100	68	144	88	114	76	26	19.4796	1640	730	200	10	0	998	344	24	0	-3.84615	11.5385	13.4615	105.6	106
43	1	62	1	23.8644	1	1	0	0	30.6624	0	1	0	575	24650	50	50	24	16500	15	0	0	0	0	5	11	104	92.7547	90	64	144	78	102	80	24	19.8154	3260	1640	600	100	0	2168	900	198	0	-13.4615	19.2308	11.5385	104.69	106
44	0	53	1	21.4368	1	0	0	0	16.0739	0	0	1	500	6260	14	14	0	5500	15	20	0	0	0	3	15	93	106.744	106	86	128	96	118	42	22	12.5813	580	80	0	0	0	0	0	0	0	13.9785	13.9785	12.9032	99.3333	98
45	0	41	1	20.9496	1	0	0	0	9.2258	0	0	0	460	3785	8	8	0	4000	15	0	0	0	0	3	14	110	99.625	100	68	120	94	106	52	12	10.6763	1010	330	70	10	0	910	250	45	0	-9.09091	9.09091	5.45455	104.706	102
46	0	53	1	25.815	1	1	0	0	9.3011	0	0	0	420	3420	7	7	0	3100	30	10	0	0	0	5	14	90	120.381	115	86	174	105	129.5	88	24.5	23.8255	230	30	0	0	0	0	0	0	0	27.7778	27.7778	14.4444	121.647	118
47	0	53	1	24.6498	1	1	0	0	13.5913	0	0	1	305	4000	8	8	0	3600	20	10	0	0	0	5	21	130	118.08	120	74	138	112	130	64	18	14.5428	180	80	30	0	0	615	220	90	20	-7.69231	7.69231	7.69231	110.667	108
48	0	51	2	22.9099	1	0	0	0	30.1066	0	0	0	490	9920	16	16	0	4000	30	0	0	0	0	6	26	101	121.59	126	70	144	114	131	74	17	16.8284	290	140	50	0	0	153.5	54	3.5	0	24.7525	24.7525	7.92079	114.208	114
49	0	60	1	23.4469	1	0	0	0	10.6172	0	0	1	505	2940	6	6	0	3700	20	0	0	0	0	4	13	115	115.347	114	84	146	106	126	62	20	13.8467	170	30	0	0	0	287.5	40	0	0	-0.869565	9.56522	8.69565	108.095	107
50	0	51	1	23.1473	1	1	0	0	14.0836	0	1	0	520	14990	24	26	6	8300	0	10	0	0	0	5	19	113	132.412	130	98	172	120.5	145	74	24.5	19.7486	10	0	0	0	0	27	0	0	0	15.0442	15.0442	9.73451	123.586	124
51	0	65	2	21.7146	1	0	0	0	15.6941	0	0	0	515	1910	10	14	0	4200	10	0	0	0	0	5	14	115	132.071	135	90	158	120	144.5	68	24.5	17.4482	50	0	0	0	0	82.5	10	0	0	17.3913	19.1304	10.4348	138.882	138
52	0	56	2	19.6766	1	1	0	0	30.6388	0	0	0	355	6640	6	6	0	2200	10	10	0	0	0	5	15	92	108.208	108	82	136	100	116	54	16	11.9662	400	70	0	0	0	4	0	0	0	17.3913	17.3913	8.69565	94.5652	92
53	0	62	1	29.7265	1	1	0	0	17.5386	0	0	0	745	15510	32	32	12	11800	20	20	0	0	0	5	24	101	126.618	127	82	160	115.5	140	78	24.5	17.5797	230	60	0	0	0	73.5	0	0	0	25.7426	25.7426	12.8713	114.088	116
54	0	60	1	22.1799	1	1	0	0	19.898	0	0	1	317	1900	6	6	12	3000	10	0	0	0	0	4	33	119	115.259	118	74	138	111	124	64	13	15.152	260	150	50	0	0	423	202	83	0	-0.840336	5.88235	5.04202	99.8462	98
55	0	52	1	18.6518	1	1	0	0	8.23039	0	0	0	540	6670	9	9	0	4500	0	0	0	0	0	4	14	129	127.841	126	88	186	112	141	98	29	19.9266	90	10	0	0	0	980.5	134	11.5	0	-2.32558	13.1783	10.8527	112.743	112
56	0	64	1	21.8269	1	1	0	0	24.4674	1	0	0	510	3530	17	17	0	3850	10	0	0	0	0	6	78	116	99.9643	95	64	138	89.5	110	74	20.5	18.2208	2030	760	230	50	0	2784	1028	278	46	-18.1034	18.9655	9.48276	110.294	105
57	0	51	1	26.2199	0	0	0	0	6.57547	0	0	0	480	3980	10	10	0	4400	25	0	0	0	0	7	28	102	126.966	130	106	154	120	132	48	12	10.3871	0	0	0	0	0	0	0	0	0	27.451	27.451	3.92157	109.379	108
58	0	23	2	31.3146	0	0	1	0	36.6286	0	0	1	470	9260	14	25	0	5600	0	10	0	0	0	4	19	131	104.286	107	64	124	98.5	116	60	17.5	14.7845	570	270	120	30	0	1968.5	836	304	106	-18.3206	18.3206	6.87023	104.109	106
59	0	75	2	24.8622	1	1	0	0	33.9311	1	0	0	375	13000	25	25	12	7000	20	80	0	0	0	9	43	112	92.4667	91	68	134	84	97.5	66	13.5	14.2846	1530	570	110	10	0	1634	542	70	0	-18.75	19.6429	6.25	92.6452	92
60	0	61	1	23.3867	1	1	0	0	13.5127	0	0	1	740	41130	60	60	24	16500	5	0	0	0	0	5	98	108	93.9221	94	64	138	86	102	74	16	13.5858	3400	1350	450	40	0	2702	960	222	4	-12.963	12.963	7.40741	88.697	88
61	0	52	2	23.536	1	0	0	0	37.4644	0	1	0	370	7530	16	16	0	3800	0	10	0	0	0	6	17	140	112.385	112	86	138	102.5	126	52	23.5	15.158	220	30	0	0	0	1950	810	160	0	-20	20	10	103.95	103
62	0	55	1	18.4888	1	0	0	0	23.2154	0	0	0	500	5470	8	8	0	4300	0	20	0	0	0	8	15	120	116.894	116	86	146	111	123	60	12	11.7718	160	20	0	0	0	350	80	0	0	-3.33333	6.66667	5	104.7	104
63	0	65	2	21.6139	1	1	0	0	7.74717	0	0	1	490	5590	14	14	0	5400	20	10	0	0	0	9	14	136	95.75	88	64	138	82	114	74	32	19.7974	1770	750	190	50	0	4458	2738	1250	230	-35.2941	35.2941	5.88235	89.96	92
64	0	54	1	24.3489	1	1	0	0	21.5506	0	0	0	810	3500	6	6	0	5800	15	10	0	0	0	7	16	146	129.429	133	64	168	118	142	104	24	17.9199	260	150	80	30	0	2212	694	293	126	-8.90411	9.58904	7.53425	118.165	116
65	0	62	1	22.311	1	1	0	0	9.73777	0	0	0	420	1840	4	4	0	2800	10	10	0	0	0	5	18	122	106.732	108	70	146	98	114	76	16	16.7914	720	270	60	0	0	1608	590	148	16	-11.4754	14.7541	6.55738	97.1724	98
66	0	58	1	23.8291	1	1	0	0	9.8302	0	0	0	367	1800	2	2	0	2000	5	0	0	0	0	7	14	96	113.037	116	66	152	109	120	86	11	19.4016	450	260	110	20	0	206	78	6	0	20.8333	22.9167	4.16667	101.2	100
67	0	57	1	24.0238	1	1	0	0	15.145	0	0	0	485	5490	8	8	0	5000	35	20	0	0	0	5	13	133	114.318	118	64	156	99.5	126.5	92	27	21.0202	750	310	150	50	0	2415.5	1178	418.5	148	-11.2782	12.782	9.77444	100.143	99
68	0	45	1	20.7684	1	0	0	0	9.58798	0	0	0	515	1620	4	4	0	4000	20	10	0	0	0	5	13	144	105.061	102	82	148	98	110	66	12	11.9031	430	40	0	0	0	6158	2904	510	22	-29.1667	29.1667	4.16667	114.791	112
69	0	63	1	16.8205	0	1	0	0	44.2165	0	0	0	553	36960	70	78	60	10500	55	550	0	1	1	9	54	95	95.8621	96	54	136	82	108	82	26	19.1007	1380	730	330	130	30	530	240	85	15	1.05263	13.6842	14.7368	99.3231	100
70	0	54	2	26.69	1	0	0	0	13.8449	0	0	0	605	11790	18	18	0	9700	25	20	0	0	0	5	12	120	100.237	100	72	126	94	109	54	15	12.4351	1410	490	120	0	0	2830	940	230	0	-16.6667	16.6667	6.66667	93.84	92
71	0	56	1	23.5917	0	1	0	0	7.70384	0	1	0	495	6450	14	14	0	6600	0	0	0	0	0	5	12	125	113.875	110	74	160	101.5	126	86	24.5	22.5985	450	200	40	0	0	1257.5	450	152.5	5	-12	16	8.8	117.458	116
72	0	48	1	21.5268	1	1	0	0	8.53926	0	0	0	425	1850	2	2	0	4000	15	20	0	0	0	5	14	127	122.486	122	98	172	112	130	74	18	15.0363	10	0	0	0	0	371	26	0	0	-3.93701	8.66142	6.29921	118.895	122
73	0	69	2	18.6667	1	0	0	0	9.94698	0	0	1	500	4620	13	16	6	5600	20	0	0	0	0	5	12	93	121.583	123	68	154	115.5	130	86	14.5	15.4532	330	200	100	10	0	137	44	0	0	32.2581	32.2581	7.52688	105.289	104
74	0	54	1	19.8841	1	0	0	0	15.3473	0	0	0	530	15790	26	26	6	11100	5	30	0	0	0	4	28	112	118.857	114	90	158	106	130	68	24	17.161	110	0	0	0	0	130	0	0	0	1.78571	10.7143	10.7143	102.37	104
75	0	52	1	22.7351	1	0	0	0	5.33171	0	0	0	575	6900	14	14	0	7600	0	0	0	0	0	4	17	110	118.697	122	58	146	108	134	88	26	21.0391	1070	610	220	60	10	1020	530	140	40	10.9091	16.3636	11.8182	97.8333	96
76	0	51	1	31.272	1	1	0	0	10.6641	0	0	1	545	17470	34	34	20	12800	55	100	0	0	0	6	16	117	106.914	106	66	146	86	126	80	40	23.9575	1250	640	220	30	0	1650.5	846	277	33	-9.40171	16.2393	17.094	105.8	108
77	0	52	2	20.4123	1	0	0	0	7.09205	0	1	0	495	14750	16	19	10	7000	0	0	0	0	0	6	13	110	121.087	120	86	170	106.5	131.5	84	25	20.9325	300	50	0	0	0	260	20	0	0	9.09091	15.4545	10.9091	112.524	112
78	0	53	1	15.333	1	1	0	0	16.6707	0	1	1	610	23220	41	39	12	9400	20	20	0	0	0	7	20	106	104.136	106	78	138	96	108	60	12	11.9253	600	110	10	0	0	276	38	0	0	0	7.54717	7.54717	98.1493	98
79	0	56	1	23.088	1	1	0	0	22.1787	0	0	0	545	13390	28	28	20	11000	10	0	0	0	0	5	12	114	113.647	114	78	166	102	126	88	24	17.8962	570	210	20	0	0	732	240	18	0	0	10.5263	10.5263	116.612	114
80	0	56	1	23.91	1	0	0	0	29.4538	0	1	1	370	12400	28	28	12	10000	10	120	0	0	0	7	19	105	111.417	109	82	150	101.5	122	68	20.5	17.52	270	70	0	0	0	150	10	0	0	3.80952	10.4762	9.52381	107.85	111
81	0	65	1	22.4986	1	1	0	0	18.651	0	0	0	470	6180	14	14	0	4900	50	0	0	0	0	4	15	98	102.711	102	88	124	96	108	36	12	9.26534	560	20	0	0	0	2	0	0	0	4.08163	8.16327	6.12245	91.8421	92
82	0	55	2	18.9062	1	0	0	0	19.4704	0	0	1	380	4370	8	8	0	3800	5	0	0	0	0	6	35	96	124	128	76	150	120	132	74	12	15.5804	210	110	20	0	0	74	4	0	0	33.3333	33.3333	6.25	118.75	118
83	0	52	1	26.8828	1	1	0	0	9.72733	0	0	0	565	4770	8	8	0	4000	10	0	0	0	0	7	14	93	106.453	106	84	138	102	112	54	10	8.69696	230	30	0	0	0	0	0	0	0	13.9785	13.9785	6.45161	105.962	104
84	0	47	1	28.3266	1	1	0	0	30.104	0	0	0	500	38650	57	55	12	15450	20	80	1	0	0	7	10	92	93.125	94	56	120	87.5	104	64	16.5	12.7156	2100	890	340	90	20	446	152	42	0	2.17391	10.8696	9.78261	89.7037	90
85	0	68	2	20.2883	1	1	0	0	17.4266	1	1	0	470	15610	26	26	0	8500	20	70	0	0	0	3	47	108	114.667	114	90	146	100	126	56	26	17.3901	240	0	0	0	0	136	0	0	0	5.55556	11.1111	12.963	99.3455	98
86	0	60	2	27.0001	1	0	0	0	32.2752	0	0	0	605	6330	24	24	5	8300	45	0	0	0	0	11	44	116	103.289	100	82	134	94	112	52	18	12.1218	740	70	0	0	0	1270	170	0	0	-13.7931	15.5172	6.89655	103.323	103
87	0	41	1	23.6713	0	0	1	0	33.2102	0	0	1	355	6100	20	20	12	1804	15	0	0	0	0	2	11	147	94.88	96	74	132	84	102	58	18	14.3884	1050	440	50	0	0	4677.5	2944	1310	350	-34.6939	34.6939	6.80272	104.222	100
88	0	52	1	23.7805	0	1	0	0	7.29928	0	0	0	515	3840	4	4	0	4800	5	0	0	0	0	5	14	137	126.98	124	88	168	116	138	80	22	19.1264	100	10	0	0	0	1432.5	334	59	0	-9.48905	13.8686	8.75912	119.5	117
89	0	50	1	22.8329	1	1	0	0	21.0824	0	1	0	460	2310	4	4	0	4800	25	0	0	0	0	4	11	113	87	88	44	152	79.5	94	108	14.5	16.0902	3520	1640	650	280	130	3894	1700	596	236	-22.1239	23.0088	5.30973	106.625	107
90	0	52	2	21.5721	0	0	1	0	34.191	0	0	0	440	11640	18	22	12	5000	10	30	0	0	0	5	14	134	120.927	118	88	152	110	132	64	22	13.4022	70	10	0	0	0	1036	148	29	0	-11.9403	11.9403	5.97015	114.15	110
91	0	50	1	18.5851	0	0	1	0	29.1471	0	0	1	315	6940	16	20	0	4000	10	0	0	0	0	4	23	137	125.769	125	108	148	116.5	132	40	15.5	10.6181	0	0	0	0	0	415	8	0	0	-8.75912	8.75912	5.83942	124.231	124
92	0	54	1	26.9342	1	1	0	0	8.53235	0	0	0	610	3420	4	4	0	5000	25	0	0	0	0	3	11	110	126	124	90	156	118	134	66	16	13.8501	50	0	0	0	0	45	0	0	0	12.7273	12.7273	7.27273	125.156	122
93	0	42	1	19.0123	0	0	1	0	30.6919	1	0	0	330	6150	4	4	0	5000	10	0	0	0	0	3	7	154	118.148	118	72	174	97	136	102	39	27.7346	560	250	80	0	0	3273	1890	940	302	-23.3766	23.3766	12.987	104.188	104
94	0	61	1	16.5744	1	1	0	0	20.2879	0	1	0	405	11250	20	20	0	5700	30	100	0	0	0	20	40	109	106.552	108	66	170	92	118	104	26	23.2803	860	460	170	20	0	774.5	366	77.5	0	-0.917431	10.0917	11.0092	83.1818	84
95	1	65	2	20.9486	1	1	0	0	9.5441	0	0	0	330	6080	12	12	0	5500	20	10	0	0	0	29	29	160	110.545	102	78	186	96	123.5	108	27.5	26.2456	460	140	10	0	0	3970	2430	1210	290	-36.25	36.25	10	85.4706	84
96	0	55	1	22.2832	1	0	0	0	15.6758	0	0	0	585	6880	10	10	0	8900	35	10	0	0	0	4	15	105	107.559	108	80	132	102	116	52	14	12.6876	760	260	0	0	0	465	50	0	0	2.85714	8.57143	7.61905	100.087	98
97	0	59	2	19.5001	1	0	0	0	16.642	0	0	0	485	3500	2	2	0	2500	0	0	0	0	0	3	11	110	110.56	111	72	138	104	118	66	14	12.1221	400	160	40	0	0	370	120	25	0	0.909091	7.27273	6.36364	103.625	105
98	0	60	2	26.7483	1	1	0	0	7.16119	1	1	0	575	3690	6	6	0	3200	10	0	0	0	0	3	16	113	113.441	114	90	162	104	120	72	16	12.1721	160	0	0	0	0	262	2	0	0	0.884956	7.9646	7.07965	100.105	98
99	0	64	1	20.3125	1	0	0	0	30.385	0	1	0	400	7130	8	8	0	2650	10	10	0	0	0	4	9	105	131.053	138	92	162	116	145.5	70	29.5	20.6214	60	0	0	0	0	12.5	0	0	0	31.4286	31.4286	15.2381	111.455	108
100	0	49	1	15.1587	1	0	0	0	17.8529	0	0	0	330	230	6	6	0	3000	5	0	0	0	0	4	117	93	98.8462	99	82	114	96	103.5	32	7.5	7.22602	430	70	0	0	0	8.5	0	0	0	6.45161	7.52688	4.30108	97.0968	96
101	0	62	2	23.2434	1	1	0	0	30.4953	0	0	0	460	11330	18	18	6	5700	30	130	1	0	0	12	28	120	97.625	96	60	130	89	105	70	16	13.9994	1070	370	100	50	0	1950	730	150	60	-20	20	7.5	95.8077	97
102	0	44	1	18.1224	1	0	0	0	12.9509	0	0	1	465	10650	12	12	0	3800	15	20	0	0	0	5	15	119	104.279	104	68	120	99	113	52	14	10.5612	520	150	60	10	0	1187.5	298	76.5	17	-12.605	12.605	5.04202	97.8947	95
103	0	53	1	22.7583	1	1	0	0	19.6507	0	1	1	520	8365	14	12	0	7800	15	10	0	0	0	14	52	110	114.37	114	90	132	108	122	42	14	9.9272	90	0	0	0	0	70	0	0	0	3.63636	6.36364	5.45455	81.551	80
104	0	66	2	27.9267	1	0	0	0	16.6042	1	1	1	365	6670	10	8	0	4450	10	30	0	0	0	8	18	116	116.308	117	72	154	98.5	137	82	38.5	24.0778	470	230	40	0	0	658	286	58	0	0.862069	15.5172	16.3793	108.105	105
105	1	50	1	20.6905	1	0	0	0	22.5991	0	1	0	505	8360	6	6	0	5200	10	0	0	0	0	5	5	102	105.321	102	70	158	88	116.5	88	28.5	22.2654	1720	610	110	0	0	781	150	7	0	0	13.7255	13.7255	122.118	123
106	0	49	1	20.898	1	0	0	0	16.7911	0	0	0	415	1855	2	2	0	3400	0	0	0	0	0	4	14	115	96.7	97	84	118	92	100.5	34	8.5	7.63998	980	140	0	0	0	1535	230	0	0	-15.6522	15.6522	4.34783	96.5172	95
107	0	56	1	20.9042	1	0	0	0	12.7903	0	1	0	430	1860	4	4	0	2820	0	0	0	0	0	8	14	122	128.08	127	94	176	118.5	137	82	18.5	17.3697	70	0	0	0	0	324	34	0	0	4.09836	8.19672	8.19672	120.296	128
108	0	31	1	29.4107	0	0	1	0	25.3639	0	0	0	380	5500	10	10	0	5500	40	0	0	0	0	676	676	159	109.029	106	86	140	101	116	54	15	12.3514	230	20	0	0	0	5962.5	3296	1073	88	-33.3333	33.3333	5.03145	97.2353	95
109	0	51	1	20.0692	0	1	0	0	5.84564	0	0	0	380	1825	0	0	0	2800	15	0	0	0	0	5	11	119	120.72	120	88	164	114	129	76	15	15.0523	140	10	0	0	0	329.5	68	0	0	0.840336	5.88235	5.88235	107.4	103
110	0	35	1	21.4533	0	1	0	0	11.7018	0	0	0	475	1380	1	1	0	1400	45	30	0	0	0	5	11	92	92.0909	92	76	110	86	98	34	12	8.04585	1950	450	20	0	0	56	0	0	0	0	6.52174	6.52174	91.6875	92
111	0	33	1	22.3517	1	0	0	1	31.0912	0	0	1	435	4030	10	10	0	3200	20	0	0	0	0	5	11	118	111.172	112	64	136	110	116	72	6	11.4582	180	130	80	30	0	265	152	93	34	-5.08475	5.08475	1.69492	91.6667	90
112	0	56	1	25	1	0	0	0	25.3055	0	1	0	365	3430	4	4	0	3400	30	10	0	0	0	5	11	95	118.367	114	86	154	106	136	68	30	17.4865	180	20	0	0	0	0	0	0	0	20	20	12.6316	102.065	102
113	0	53	1	22.5069	1	0	0	0	38.6246	0	1	0	455	5730	9	8	0	4050	10	10	0	0	0	7	11	107	122.786	125	80	146	112	133	66	21	15.38	110	50	0	0	0	81.5	28	0	0	16.8224	19.6262	11.215	108.214	109
114	0	25	1	18.1449	1	0	0	0	16.4027	0	0	0	330	4130	9	9	0	4250	0	10	0	0	0	5	13	104	118.167	118	94	140	112	124	46	12	11.8383	50	0	0	0	0	0	0	0	0	13.4615	13.4615	5.76923	102.231	100
115	0	33	1	31.0735	0	1	0	0	9.54969	0	1	0	440	2000	2	2	0	3700	5	130	0	0	0	5	17	110	105.356	104	54	166	86	118	112	32	24.4482	2110	1070	350	80	30	1995	880	235	60	-5.45455	16.3636	16.3636	93	90
116	0	55	1	20.7157	0	1	0	0	6.03072	1	0	0	470	1830	1	1	0	4150	10	10	0	0	0	4	11	108	100.528	100	64	142	88	110	78	22	16.0103	1650	580	140	30	0	1294	334	76	4	-7.40741	12.963	11.1111	96.9677	94
117	0	70	1	23.03	1	1	0	0	3.96467	0	0	0	395	6850	12	12	0	4600	0	10	0	0	0	4	15	113	124.488	126	70	188	112	138	118	26	24.1279	360	100	50	0	0	428	106	45.5	0	11.5044	15.0442	10.6195	114.065	114
118	0	52	2	26.3146	1	1	0	0	28.6299	0	0	0	400	8820	12	12	0	3300	0	10	0	0	0	4	10	114	123.04	122	88	170	110	134	82	24	17.2058	60	10	0	0	0	86	16	0	0	7.01754	10.5263	10.5263	124	124
119	0	37	1	19.7133	1	0	1	0	39.7068	0	0	0	485	5455	18	18	0	6600	10	0	0	0	0	6	14	106	83.9565	84	64	124	78	90	60	12	11.1594	3830	1850	560	50	0	2880	1078	190	0	-20.7547	20.7547	5.66038	83.4737	84
120	0	64	2	19.025	1	0	0	0	18.1245	0	0	0	385	11900	16	16	0	5200	10	0	0	0	0	5	13	93	103.407	104	74	134	92	112	60	20	14.0638	580	150	30	0	0	48.5	2	0	0	11.828	13.9785	12.9032	87.8889	88
121	0	46	2	20.7031	0	1	0	0	3.2726	0	0	0	380	1240	1	1	0	3350	0	10	0	0	0	4	10	102	95.0714	94	62	126	89.5	100	64	10.5	12.2139	1060	270	90	40	0	360	98	47	0	-7.84314	9.80392	5.88235	97.5263	96
122	0	60	1	22.9854	1	0	0	0	15.5241	0	0	0	450	1360	6	6	0	3500	0	20	0	0	0	4	12	102	85.6098	80	60	138	78	92	78	14	16.7046	3510	1880	590	150	0	2150	758	199	6	-21.5686	21.5686	5.88235	74.9143	68
123	0	55	1	20.9042	1	1	0	0	8.9587	0	0	0	440	1990	4	4	0	4200	15	10	0	0	0	4	11	107	106.16	104	64	178	94	117.5	114	23.5	20.4793	1190	530	150	30	0	902.5	344	73.5	1	-2.80374	10.2804	11.215	92.9167	96
124	0	64	2	26.4724	1	0	0	0	28.7438	0	1	1	405	13755	10	10	12	3800	50	0	0	0	0	6	12	121	108.737	107	80	152	96	118	72	22	17.9574	610	190	0	0	0	1404.5	404	74	0	-11.5702	15.7025	9.09091	98	98
125	0	49	1	21.8298	1	0	0	0	40.3345	0	0	0	870	3090	6	6	0	5000	10	30	0	0	0	4	14	111	87.5789	84	66	134	78	94	68	16	14.0974	2710	1260	330	30	0	2693	1122	198	3	-24.3243	24.3243	7.20721	79.25	76
126	0	57	1	26.8923	1	1	0	0	23.9297	0	0	0	425	7700	14	14	6	3300	5	30	0	0	0	4	12	116	111.622	110	92	142	100	122	50	22	13.4729	160	0	0	0	0	398	4	0	0	-5.17241	10.3448	8.62069	105.314	102
127	0	53	1	19.5747	1	0	0	0	8.62314	0	1	0	510	1795	9	9	0	4500	5	30	0	0	0	4	13	119	112.044	106	82	152	96	130	70	34	18.1283	560	80	0	0	0	1236.5	248	6.5	0	-10.9244	14.2857	11.7647	97.5417	98
128	0	45	1	24.9978	1	1	0	0	5.13998	0	1	0	465	2370	6	6	0	2700	15	10	0	0	0	6	14	122	129.415	132	76	168	116	142	92	26	22.3752	310	120	20	0	0	603	252	64	0	8.19672	16.3934	11.4754	109.805	108
129	0	58	1	20.3826	1	0	0	0	15.4644	0	1	1	555	5500	16	12	0	5500	60	130	1	0	0	4	12	90	115.66	114	78	144	106	124	66	18	13.0545	160	60	10	0	0	15	0	0	0	26.6667	26.6667	8.88889	100.174	104
130	0	55	1	21.4966	1	1	0	0	10.4955	0	1	0	360	2700	8	8	0	4300	0	0	0	0	0	4	14	140	134.516	132	84	190	120	149	106	29	25.24	110	30	0	0	0	910	320	90	0	-5.71429	12.8571	11.4286	112.97	110
131	0	63	1	28.5173	1	1	0	0	19.1308	0	0	0	520	1000	6	6	0	5400	0	0	0	0	0	6	14	104	139.435	143	84	170	134	147.5	86	13.5	14.8872	120	30	0	0	0	56	0	0	0	37.5	37.5	5.76923	121.5	121
132	0	37	1	30.0266	1	0	0	0	11.5932	0	0	0	450	1250	6	6	0	5200	10	0	0	0	0	4	13	103	110.245	110	88	138	104	116	50	12	10.9288	200	10	0	0	0	34	0	0	0	6.79612	8.73786	5.82524	110.229	110
133	1	32	1	32.1959	0	0	1	0	36.298	0	0	0	340	6940	8	12	0	8200	0	0	0	0	0	15	26	170	92.5263	90	80	120	86	95	40	9	10.7464	900	210	0	0	0	5745	4130	2520	1070	-47.0588	47.0588	2.35294	91.5135	90
134	0	58	1	21.92	1	0	0	0	20.9382	0	0	0	610	5685	14	12	12	7700	45	10	0	0	0	5	15	92	109.5	108	76	152	102	114.5	76	12.5	13.7183	510	110	20	0	0	34	0	0	0	17.3913	17.3913	6.52174	103.319	102
135	0	48	2	27.0258	1	1	0	0	12.2463	0	0	0	475	5200	13	13	0	5000	10	0	0	0	0	4	17	93	113.955	116	84	140	109.5	122	56	12.5	12.2341	250	30	0	0	0	0	0	0	0	24.7312	24.7312	6.45161	106.051	104
136	0	51	1	23.597	1	0	0	0	14.2958	0	0	0	455	2900	11	11	0	3800	30	0	0	0	0	4	11	100	114.083	115	84	140	106	120.5	56	14.5	12.0422	200	30	0	0	0	30	0	0	0	15	16	7	114.545	112
137	0	63	1	21.0956	1	1	0	0	9.69067	0	1	0	345	2799	7	6	0	3700	10	0	0	0	0	3	11	131	109.417	108	80	132	104	120	52	16	15.6425	360	140	0	0	0	1342	488	165.5	0	-17.5573	17.5573	8.39695	97.2	96
138	0	63	1	16.937	1	0	0	0	22.8989	0	0	0	440	5625	11	11	0	4800	20	20	1	0	0	8	15	96	117.955	119	88	146	111.5	124	58	12.5	11.2518	60	10	0	0	0	0	0	0	0	23.9583	23.9583	7.29167	115.875	126
139	0	54	1	21.7845	1	0	0	0	28.5148	0	0	0	454	4045	8	8	0	5000	15	10	0	0	0	7	14	96	123.348	124	98	152	116.5	130	54	13.5	11.0759	10	0	0	0	0	0	0	0	0	29.1667	29.1667	7.29167	115.488	114
140	0	64	1	26.2303	1	1	0	0	2.24603	1	1	0	485	3950	8	8	0	4900	30	0	0	0	0	5	26	132	106.583	102	72	150	95.5	116.5	78	21	18.0735	710	250	40	0	0	2742	1212	326	36	-22.7273	22.7273	9.09091	91.6863	92
141	0	55	1	22.5238	1	1	0	0	7.12157	0	1	0	525	2835	6	6	0	5000	10	0	0	0	0	3	11	132	105.186	104	76	140	99	112	64	13	12.6722	540	180	30	0	0	3133	1057	230	22	-21.2121	21.2121	4.54545	95.551	90
142	0	52	1	19.3608	1	1	0	0	13.5591	0	0	0	515	2040	5	5	0	5000	15	0	0	0	0	0	70	91	132.84	136	104	158	120.5	146	54	25.5	14.7584	0	0	0	0	0	0	0	0	0	49.4505	49.4505	10.989	114.044	114
143	0	43	1	23.5326	1	0	0	0	20.6971	0	1	0	470	15600	25.5	25.5	0	11500	10	0	0	0	0	6	12	104	117.3	116	92	140	111.5	126.5	48	15	11.9873	70	0	0	0	0	8	0	0	0	11.5385	12.5	6.73077	111.484	112
144	0	43	1	23.1975	1	0	0	0	13.5419	0	0	0	406	4335	5	5	0	4600	20	10	0	0	0	13	18	100	113.739	112	86	154	104	124	68	20	14.6218	270	20	0	0	0	20	0	0	0	12	14	10	94.875	94
145	0	52	1	26.1468	1	0	0	0	9.20422	0	0	0	265	4220	10	10	0	3900	30	0	0	0	0	11	11	121	115.222	114	86	164	107	120.5	78	13.5	14.4604	90	20	0	0	0	316	54	0	0	-5.78512	7.43802	5.78512	106.067	104
146	0	60	2	21.1109	0	0	0	0	1	0	0	0	620	52860	62	55	18	24300	0	20	0	0	0	7	13	111	98.7586	96	58	168	84	113.5	110	29.5	22.599	2700	1280	480	120	10	2682.5	1166	366.5	69	-13.5135	17.1171	12.6126	116.12	114
147	0	49	1	26.7229	1	0	0	0	13.6572	0	0	1	400	3400	6	6	0	4200	20	10	0	0	0	9	25	110	104.091	104	74	146	94	112	72	18	14.6221	825	260	40	0	0	735	200	15	0	-5.45455	10.4545	8.18182	116.846	114
148	0	58	1	23.346	0	1	0	0	6.22895	0	0	0	370	1300	2	2	0	3600	5	10	0	0	0	4	12	99	124.69	124	102	150	114	136	48	22	13.557	0	0	0	0	0	0	0	0	0	25.2525	25.2525	10.101	122.743	124
149	0	60	1	24.4646	1	0	0	0	6.13851	0	0	0	255	1070	4	4	0	2100	5	0	0	0	0	6	11	174	98.8889	94	70	146	86	106.5	76	20.5	20.2946	750	300	80	0	0	5194	3662	2265	1026	-45.977	45.977	4.5977	96.0909	90
150	0	46	1	20.2757	0	0	0	0	5.74633	0	1	0	610	4880	7	7	6	6300	5	70	1	0	0	8	40	95	95.7358	96	74	116	88	104	42	16	9.85306	1750	430	40	0	0	137.5	10	0	0	1.05263	7.36842	8.42105	91	90
151	0	54	1	27.5924	1	1	0	0	22.9681	0	0	1	710	4950	16	16	6	5500	30	20	0	0	0	5	37	134	103.233	100	72	154	93.5	112	82	18.5	17.4593	1430	490	150	0	0	5806	2674	745	160	-25.3731	25.3731	5.97015	99.1343	100
152	0	46	2	26.0156	0	0	0	0	4.3062	0	0	0	450	6250	14	14	0	7200	35	0	0	0	0	5	14	152	114.308	120	64	140	108.5	127.5	76	19	20.4563	540	290	120	30	0	2946	1450	712	320	-21.0526	21.0526	5.92105	99.0769	99
153	0	57	1	22.1917	1	1	0	0	3.91	0	0	0	600	4945	11	11	0	6600	30	40	0	0	0	4	15	104	103.569	100	86	142	96	108	56	12	12.2332	640	50	0	0	0	188	0	0	0	-3.84615	5.76923	5.76923	89.8947	88
154	1	54	1	15.707	1	1	0	0	29.9632	1	0	0	590	25270	10	10	6	4700	0	265	1	1	1	1	1	82	138.316	134	92	176	125	158	84	33	22.7671	40	0	0	0	0	0	0	0	0	63.4146	63.4146	24.3902	127.2	124
155	1	75	2	20.3428	1	0	0	0	15.5611	0	0	0	480	2970	9	9	0	2800	25	250	1	0	0	11	114	90	118.182	118	76	138	110	130	62	20	15.2673	260	100	20	0	0	25	0	0	0	31.1111	31.1111	11.1111	94.6923	92
156	0	52	1	21.7796	1	0	0	0	12.3329	0	0	1	495	1245	5	5	0	4100	40	10	0	0	0	5	22	90	104.914	110	74	126	98	115	52	17	14.4576	730	310	60	0	0	75	0	0	0	22.2222	22.2222	8.88889	95.551	94
157	0	33	1	35.8442	0	1	0	0	11.3978	0	0	0	570	3580	9	7	0	5000	60	60	0	0	0	4	15	100	93.04	88	76	134	84	97	58	13	15.4245	2740	940	80	0	0	940	80	0	0	-12	14	6	82.4706	82
158	0	53	2	15.1453	1	0	0	0	24.0896	0	0	0	555	2340	7	7	0	3400	45	0	0	0	0	5	26	114	101.294	102	68	134	94	112	66	18	13.3676	1200	430	80	10	0	1518	496	77	2	-10.5263	10.5263	8.77193	103.592	100
159	1	54	2	18.9736	1	0	0	0	33.8046	0	1	1	635	8110	14	12	6	4300	25	60	0	0	0	65	171	98	104.17	106	54	138	94	110	84	16	15.0352	920	350	160	80	30	305	144	73	24	8.16327	10.2041	8.16327	94.0845	96
160	0	49	1	22.6444	1	1	0	0	10.0412	0	1	0	520	1130	1	0	0	4100	50	20	0	0	0	3	10	118	105.5	106	68	158	93.5	114.5	90	21	18.6778	990	370	110	10	0	1615	584	152	14	-10.1695	14.4068	9.32203	95.1064	94
161	1	45	1	23.56	1	0	1	0	45.6837	0	0	1	350	6000	9	9	6	3600	10	100	1	1	1	4	4	91	116.353	120	88	142	108	128	54	20	16.1127	140	10	0	0	0	0	0	0	0	31.8681	31.8681	13.1868	125.023	118
162	0	52	1	24.8016	1	1	0	0	7.21099	0	0	0	500	1300	0	0	0	4000	30	40	0	0	0	3	10	119	102.974	102	58	146	92	115	88	23	18.1216	1080	430	160	60	10	1833	708	209.5	74	-14.2857	15.9664	10.084	88.7755	88
163	0	56	1	15.427	1	0	0	0	16.1377	0	0	0	410	3000	7	6	6	3000	45	30	0	0	0	19	65	92	101.583	104	66	122	97	110.5	56	13.5	13.5001	510	240	130	30	0	158	66	0	0	13.0435	15.2174	7.6087	88.5333	86
164	0	30	2	26.875	1	0	0	1	21.4314	0	0	0	429	1080	3	3	0	3300	45	30	0	0	0	5	15	92	104.231	104	88	124	98	111	36	13	9.47125	250	10	0	0	0	0	0	0	0	13.0435	13.0435	7.6087	91.8182	88
165	0	59	1	24.5944	1	1	0	0	8.28376	0	0	0	450	1405	0	0	0	4100	16	10	0	0	0	4	11	103	108.048	109	86	140	96	118	54	22	13.2554	470	40	0	0	0	87.5	0	0	0	5.82524	8.73786	10.6796	94.8333	94
166	0	64	2	32.607	1	1	0	0	30.9228	1	1	0	425	1760	8	8	0	4200	14	270	1	0	0	6	27	106	122.815	126	76	142	118	134	66	16	16.0121	130	70	20	0	0	97	44	0	0	18.8679	20.7547	7.54717	94.186	90
167	0	59	1	20.3122	1	1	0	0	23.0071	0	1	1	420	1145	3	2	0	1850	40	0	0	0	0	4	12	125	112.571	112	66	152	104	123	86	19	17.5068	440	180	70	20	0	1157.5	440	142.5	45	-10.4	12	8	107	104
168	0	51	1	20.8632	1	1	0	0	37.7672	0	0	0	435	16000	39	28	6	13000	70	70	0	0	0	5	16	119	95.5333	99	56	122	84	109.5	66	25.5	19.0222	1470	860	470	160	20	2090	1142	592	195	-16.8067	16.8067	9.2437	83.2857	80
169	0	45	2	31.4254	1	0	0	0	16.1687	0	0	0	410	1365	2.5	2.5	0	2000	0	0	0	0	0	4	14	98	110.688	108	86	136	104	122	50	18	11.7677	170	20	0	0	0	11	0	0	0	10.2041	11.2245	8.16327	108.162	106
170	0	61	2	19.314	1	0	0	0	33.1693	1	1	0	455	2305	9	8	0	4500	30	0	0	0	0	4	17	99	124.974	128	98	148	114	134	50	20	12.7805	10	0	0	0	0	0	0	0	0	29.2929	29.2929	8.08081	106	104
171	0	53	1	21.3323	1	1	0	0	24.0616	0	0	0	695	11780	21	21	12	8400	8	10	0	0	0	5	15	114	111.915	116	66	150	98	126	84	28	18.6254	1310	560	220	40	0	1570	632	214	16	1.75439	12.2807	10.5263	90.6087	88
172	0	68	2	30.788	1	1	0	0	2.61297	0	1	0	550	700	4	4	0	2900	5	0	0	0	0	5	14	107	127.364	130	84	164	114	138.5	80	24.5	16.9912	150	50	0	0	0	113	8	0	0	21.4953	21.4953	10.2804	112.898	112
173	0	66	1	21.7202	1	1	0	0	9.20796	0	0	0	445	4130	10	10	6	4700	50	0	0	0	0	4	14	110	103.421	103	66	148	85	119.5	82	34.5	21.6553	1460	660	210	30	0	1375	550	130	0	-6.36364	16.3636	16.3636	100.263	100
174	0	68	1	23.5883	1	1	0	0	14.8592	1	0	0	375	2870	5	5	0	3500	35	70	0	0	0	4	14	111	120.414	120	94	146	114	124	52	10	13.3243	40	0	0	0	0	39	0	0	0	8.10811	8.10811	5.40541	100.056	99
175	0	51	2	16.7521	1	0	0	0	8.29319	0	1	1	335	3820	7	7	0	6200	30	25	0	0	0	4	13	108	106.7	106	78	128	99.5	115	50	15.5	12.9171	230	60	10	0	0	164	42	0	0	-1.85185	8.33333	7.40741	95.5676	94
176	0	60	1	21.7504	1	0	0	0	17.196	0	1	0	345	1360	4	2	0	1000	45	280	0	0	0	4	17	108	115	120	78	138	107	124.5	60	17.5	17.4056	330	180	30	0	0	288	126	0	0	11.1111	12.963	7.40741	93.875	93
177	0	59	2	20.8702	1	1	0	0	8.74608	0	0	0	580	2670	16	14	0	7350	10	0	0	0	0	5	29	118	124.92	124	84	150	116	137.5	66	21.5	14.9841	150	30	0	0	0	255	74	0	0	5.08475	8.47458	8.47458	101.098	104
178	0	52	2	25.3035	1	1	0	0	30.7095	0	0	0	450	1855	8	8	0	3850	15	0	0	0	0	4	16	102	99.8571	100	72	122	94	107.5	50	13.5	11.938	970	310	60	0	0	382	92	0	0	-1.96078	7.84314	6.86275	103	103
179	0	60	1	22.4999	0	1	0	0	10.7962	0	1	0	545	3250	14	14	0	5100	30	0	0	0	0	4	12	100	106	102	50	164	85	126	114	41	32.7666	1880	1150	680	340	90	1150	680	340	90	2	22	22	93.4667	92
180	0	59	1	20.5986	1	0	0	0	16.2371	0	1	0	305	2280	4	4	0	2000	0	0	0	0	0	5	19	95	106.333	106	68	126	102	113.5	58	11.5	13.3945	230	110	60	10	0	87.5	40	0	0	11.5789	12.6316	7.36842	85.0667	83
181	0	65	2	25.5337	1	1	0	0	17.028	1	1	0	415	2860	10	10	0	6600	15	0	0	0	0	10	15	93	92.303	90	68	136	84	102	68	18	13.324	1670	620	130	10	0	229.5	44	0	0	-3.22581	9.67742	8.60215	92.9143	90
182	0	46	1	22.0941	0	1	0	0	6.36366	0	0	0	440	1315	0	0	0	2250	0	0	0	0	0	5	15	114	128.944	132	88	160	124	138	72	14	15.1751	100	10	0	0	0	139	16	0	0	15.7895	15.7895	6.14035	114.682	114
183	0	50	1	28.7675	1	0	0	0	12.6099	1	1	1	490	875	2	4	0	6400	20	20	0	0	0	10	25	115	105.043	100	74	156	88	122	82	34	20.5556	1370	430	70	0	0	1797.5	590	77.5	0	-13.0435	17.3913	12.1739	93.9556	92
184	0	74	1	23.2665	1	0	0	0	24.3721	0	0	1	440	7000	23	20	0	1800	10	310	1	0	0	3	13	112	104.452	102	78	156	96	110	78	14	14.7215	470	90	10	0	0	530	84	2	0	-8.92857	10.7143	7.14286	99.0698	98
185	0	59	1	22.6266	1	1	0	0	9.89296	0	0	0	430	1350	4	4	0	4500	15	0	0	0	0	2	15	96	118.105	115	70	172	103.5	131.5	102	28	22.387	440	130	50	0	0	84	34	0	0	19.7917	21.875	15.625	91.1053	92
186	0	61	1	21.6296	1	0	0	0	27.0523	0	0	0	350	4700	10	10	0	2300	10	20	0	0	0	7	13	104	122.273	121	106	140	114.5	133	34	18.5	10.8723	0	0	0	0	0	0	0	0	0	16.3462	16.3462	8.65385	103.784	104
187	0	66	1	28.3203	1	0	0	0	34.4033	0	0	1	335	2475	8	8	6	5250	15	0	0	0	0	9	26	150	113.556	92	82	160	90	147.5	78	57.5	30.7288	570	100	0	0	0	2460	1620	820	100	-38.6667	38.6667	6	88.1622	86
188	0	49	2	21.5838	1	0	0	0	1.23576	0	0	1	695	1845	0	0	0	2500	15	0	0	0	0	8	12	109	108.957	108	58	158	94	122	100	28	19.5408	1810	520	130	60	10	1458.5	364	91.5	37	-0.917431	13.7615	12.844	102.429	99
189	0	21	2	32.1396	1	0	0	1	23.9924	0	0	0	460	5475	12	12	6	4200	0	0	0	0	0	7	22	104	102.5	107	60	128	98	114	68	16	16.6733	650	360	160	50	0	458	208	68	12	2.88462	9.61538	6.73077	104.038	102
190	0	65	1	21.4109	1	1	0	0	5.7825	0	0	0	525	8700	12	12	0	5300	10	10	0	0	0	5	11	106	103.1	106	56	150	90.5	119.5	94	29	22.5864	1560	920	450	150	30	1238	666	256	66	0	15.0943	15.0943	98.7547	100
191	0	50	1	25.5298	1	1	0	0	21.5051	0	0	1	395	5260	8	8	0	5200	35	60	0	0	0	5	32	90	107.667	107	90	130	99.5	117	40	17.5	11.1867	270	0	0	0	0	0	0	0	0	18.8889	18.8889	10	99.3125	96
192	0	61	2	25.9799	1	0	0	0	12.9773	0	1	0	390	2890	8	8	0	4400	50	80	1	0	0	6	12	91	103.419	100	78	142	94	109	64	15	16.4697	690	240	20	0	0	39	0	0	0	9.89011	14.2857	8.79121	88.2162	88
193	0	67	1	19.2763	1	1	0	0	9.96622	1	1	0	480	2415	5	2	0	4100	30	0	0	0	0	5	15	104	107.787	106	82	144	96	115	62	19	14.6569	590	90	0	0	0	196	6	0	0	1.92308	7.69231	9.61538	113.889	114
194	0	52	1	18.2578	1	1	0	0	24.2434	1	0	0	560	15310	24	24	6	9100	60	330	1	0	0	5	13	106	98.125	99	72	122	86	110	50	24	13.969	1630	630	130	0	0	1107	290	23	0	-6.60377	10.3774	11.3208	99.0545	96
195	0	29	1	27.9778	0	0	1	0	22.7383	0	0	0	413	2210	0	0	0	1150	5	0	0	0	0	7	28	118	108.545	106	64	152	98	122	88	24	20.5199	600	320	170	50	0	1077	398	209	58	-10.1695	15.2542	8.47458	102.706	104
196	1	68	1	23.6686	1	1	0	0	36.2453	0	0	0	545	4285	8	8	0	3350	20	60	1	0	0	10	10	111	83.3636	79	54	144	70	94.5	90	24.5	18.5661	4190	2510	1130	340	60	4172	2318	886	208	-28.8288	29.7297	8.10811	102.923	101
197	0	60	1	19.052	0	1	0	0	27.4004	0	0	0	575	18305	33	33	6	7500	30	180	1	0	0	7	19	98	76.9362	74	40	124	58	96	84	38	22.4261	5820	4070	2630	1460	680	3773	2430	1334	608	-24.4898	26.5306	22.449	92.7119	98
198	0	53	1	22.9796	0	1	0	0	5.85925	0	0	0	430	1340	0	0	0	2200	50	0	0	0	0	4	14	99	112.255	114	86	132	103	122	46	19	12.1556	310	30	0	0	0	21	0	0	0	15.1515	15.1515	10.101	96.4615	94
199	1	55	1	25.356	1	0	1	0	43.1935	1	0	0	320	2600	8	8	0	2500	0	40	0	0	0	23	42	120	92.5385	94	60	114	86	103.5	54	17.5	14.0121	1270	590	240	60	0	2070	950	360	80	-21.6667	21.6667	7.5	88.069	86
200	0	42	2	16.7969	0	0	1	0	49.4893	0	0	1	295	3625	4	8	0	1100	30	0	0	0	0	7	21	125	103.091	101	70	132	91	121.5	62	30.5	19.2599	710	310	130	0	0	1495	710	250	55	-19.2	19.2	11.2	99.4667	102
201	0	52	1	23.8244	1	0	0	0	7.1617	0	0	0	470	690	0	0	0	1300	25	0	0	0	0	3	12	116	109.143	104	56	182	89	130	126	41	27.4796	1090	550	230	80	20	1446	690	254	76	-10.3448	15.5172	13.7931	88.2381	88
202	0	54	1	23.186	1	1	0	0	4.4915	0	0	0	370	1025	0	0	0	1000	0	0	0	0	0	3	14	121	114.609	120	84	144	101	126	60	25	16.9431	230	80	0	0	0	536	182	7	0	-0.826446	7.43802	8.26446	93.5263	91
203	0	51	2	25.5602	1	0	0	0	11.2918	0	0	0	450	5620	12	12	0	5600	25	0	0	0	0	4	11	96	110.649	108	86	140	98	124	54	26	15.4851	390	30	0	0	0	2	0	0	0	12.5	12.5	12.5	100.278	99
204	0	53	2	21.1924	1	1	0	0	3.84411	0	0	0	450	770	0	0	0	3200	20	0	0	0	0	3	15	93	104.81	104	88	130	96.5	110	42	13.5	10.6936	430	20	0	0	0	0	0	0	0	11.828	11.828	6.45161	95.8	96
205	0	47	1	27.7148	1	1	0	0	21.414	0	0	0	345	665	0	0	0	2300	0	6	0	0	0	3	13	100	118.7	118	90	148	114	129	58	15	16.6484	150	0	0	0	0	0	0	0	0	18	18	9	96.8947	96
206	0	58	2	28.441	1	0	0	0	20.7327	0	0	0	460	6650	12	12	0	4400	25	320	1	0	0	3	28	96	102.75	102	72	138	97.5	110.5	66	13	12.1999	520	160	40	0	0	86	24	0	0	6.25	10.4167	7.29167	101.489	100
207	0	55	1	20.7811	1	1	0	0	7.00668	0	0	0	465	850	0	0	0	4500	55	0	0	0	0	3	10	93	101.458	102	74	124	96	106.5	50	10.5	11.0067	830	240	50	0	0	95.5	2	0	0	9.67742	11.828	6.45161	94.9333	93
208	0	50	1	23.2714	1	0	0	0	9.98545	0	0	0	340	760	0	0	0	1700	20	0	0	0	0	3	10	90	103.478	100	78	144	95	109	66	14	14.9328	410	80	10	0	0	15	0	0	0	11.1111	13.3333	6.66667	98.8485	96
209	0	33	1	29.0548	0	0	1	0	29.0952	0	0	0	310	3180	4	4	0	2650	10	0	0	0	0	4	10	124	110.48	106	84	154	100	114	70	14	17.0517	150	30	0	0	0	866	130	14	0	-14.5161	16.129	4.83871	101.76	100
210	0	43	1	27.4406	1	0	0	0	38.589	0	0	0	365	3840	8	8	0	2800	25	0	0	0	0	4	18	117	131.84	134	90	154	120	146	64	26	16.2575	50	0	0	0	0	76.5	18	0	0	14.5299	14.5299	11.9658	134.125	138
211	0	70	2	25.3569	1	0	0	0	26.4526	1	1	1	480	6135	12	10	0	5000	60	0	0	0	0	6	13	120	104.227	101	76	162	90	114.5	86	24.5	19.2134	1120	250	20	0	0	2140	720	70	0	-15.8333	18.3333	9.16667	98.1622	94
212	0	71	1	22.2919	1	1	0	0	5.97074	0	1	0	385	820	0	0	0	3400	15	0	0	0	0	6	13	119	114.364	112	70	168	100	128	98	28	23.5077	650	270	70	0	0	996	458	109.5	7	-5.88235	12.605	13.4454	95.6	94
213	0	46	1	19.2894	1	0	0	0	31.3361	0	0	1	405	4265	8	9	0	2450	15	80	0	0	0	3	17	117	101.034	104	80	118	92	108	38	16	9.98028	550	110	0	0	0	894	224	9.5	0	-11.1111	11.1111	5.12821	85.5111	86
214	0	60	1	22.7051	1	0	0	0	13.2127	0	0	0	365	5070	6	6	0	4000	20	0	0	0	0	4	13	87	103.308	102	88	118	96	110	30	14	9.15541	280	10	0	0	0	0	0	0	0	17.2414	17.2414	8.04598	97.1765	97
215	0	48	1	29.2969	1	1	0	0	4.44236	1	1	0	385	2595	5	5	0	4200	0	0	0	0	0	5	14	106	128.526	126	78	168	116	141	90	25	20.1705	130	60	10	0	0	87	34	0	0	18.8679	21.6981	10.3774	117.758	120
216	0	54	1	19.3358	1	1	0	0	11.9418	0	0	0	385	3550	8	8	0	3500	40	20	0	0	0	7	19	85	111.185	110	90	126	106	117	36	11	8.47184	50	0	0	0	0	0	0	0	0	29.4118	29.4118	7.05882	96.6667	98
217	0	62	1	18.5317	1	0	0	0	20.4132	0	1	0	565	8130	14	14	0	6100	35	50	0	0	0	8	60	73	96.0976	96	68	120	88	102	52	14	11.3398	1420	340	60	10	0	0	0	0	0	31.5068	31.5068	10.9589	93.1379	92
218	1	61	2	24.0287	1	1	1	0	20.6638	0	0	0	440	11000	22	17	12	4200	0	30	1	0	1	64	64	86	49.1852	50	34	70	45	54	36	9	7.8693	6860	5510	4160	2810	1510	3809	2654	1536	568	-41.8605	41.8605	4.65116	79.9592	68
219	0	58	1	23.0645	0	1	0	0	7.69243	0	0	0	430	1050	0	0	0	900	15	0	0	0	0	4	13	122	111.211	109	88	142	106	115.5	54	9.5	11.271	100	10	0	0	0	621	56	0	0	-10.6557	11.4754	4.09836	111.086	112
220	0	48	1	27.0221	1	1	0	0	12.364	0	0	1	480	1410	4	4	0	3500	50	40	0	0	0	3	13	117	98.9744	102	46	140	87	109	94	22	20.0256	1570	790	390	200	90	2152.5	1042	437.5	203	-12.8205	16.2393	10.2564	89.3333	88
221	0	40	2	21.6128	0	0	1	0	23.4071	0	0	1	510	1838	5	6	0	1850	10	0	0	0	1	6	26	99	80.9268	80	70	96	76	84	26	8	6.38901	3910	1970	390	0	0	1808	322	0	0	-19.1919	19.1919	4.0404	74.0426	74
222	0	53	1	29.3088	1	1	0	0	2.81988	1	0	0	460	1650	0	0	0	4000	20	0	0	0	0	3	13	111	114.311	116	68	148	108	122	80	14	15.9713	450	200	60	10	0	447.5	176	48.5	0	4.5045	8.10811	7.20721	112.286	110
223	0	25	1	23.8388	1	0	0	0	8.13349	0	0	0	420	660	0	0	0	2500	25	50	0	0	0	4	15	117	103.514	100	56	154	90	120	98	30	24.4559	1510	740	330	110	20	2056.5	970	396.5	113	-14.5299	19.6581	15.3846	88.2778	86
224	0	55	2	23.1521	1	0	0	0	7.84088	0	0	0	405	2260	2	2	6	1000	40	20	0	0	0	7	15	83	108.2	110	78	124	103.5	113	46	9.5	10.8947	150	60	10	0	0	0	0	0	0	32.5301	32.5301	7.22892	102.773	102
225	0	50	1	23.1718	1	0	0	0	19.9096	0	0	0	505	10485	18	16	12	3800	25	10	0	0	0	3	14	95	105.35	101	76	142	95.5	113.5	66	18	16.2631	710	150	20	0	0	75	0	0	0	6.31579	9.47368	7.36842	109.83	110
226	0	45	1	27.8104	0	1	0	0	5.47743	0	0	0	370	1150	1	0	0	2900	15	0	0	0	0	3	11	106	112.37	110	84	150	101	122	66	21	17.7421	260	30	0	0	0	118	4	0	0	3.77358	9.43396	11.3208	99.8235	98
227	0	49	1	23.9867	1	0	0	0	18.8902	0	0	0	320	4145	10	8	0	3650	20	0	0	0	0	5	11	86	125	126	98	140	118	134.5	42	16.5	12.2345	10	0	0	0	0	0	0	0	0	46.5116	46.5116	9.30233	120.5	121
228	0	48	2	19.0264	1	0	0	0	50.1111	0	0	0	480	7345	18	18	0	6200	15	0	0	0	0	7	16	101	100.244	100	84	118	94	104	34	10	9.04649	730	70	0	0	0	97	0	0	0	-0.990099	6.93069	5.94059	95.3333	94
229	0	49	1	27.5962	1	1	0	0	5.70691	0	0	0	485	3440	10	10	0	3600	10	0	0	0	0	4	15	96	113.733	112	90	144	106	120	54	14	12.1251	130	0	0	0	0	0	0	0	0	16.6667	16.6667	6.25	103.476	100
230	0	56	1	25.8973	1	1	0	0	6.85074	0	0	0	480	1100	0	0	0	4500	45	0	0	0	0	4	10	110	107.787	108	70	132	100	116	62	16	13.7255	550	200	50	0	0	495	170	35	0	-1.81818	9.09091	7.27273	95.8421	96
231	0	52	1	25.6163	1	0	0	0	19.3035	1	0	0	410	4830	8	8	0	3200	20	0	0	0	0	4	11	93	136.35	138	104	156	129.5	146	52	16.5	10.7167	0	0	0	0	0	0	0	0	0	48.3871	48.3871	8.60215	127.758	128
232	0	37	2	22.0415	1	0	0	0	17.0463	0	0	0	355	2780	2	2	0	1800	10	10	0	0	0	5	14	137	120.207	122	100	136	114	126	36	12	9.62652	0	0	0	0	0	777	112	0	0	-10.9489	10.9489	5.83942	110.903	108
233	0	48	1	16.9426	1	0	0	0	20.1203	0	0	0	400	8300	16	16	0	6000	50	90	1	0	0	6	11	86	88.2	88	70	110	85.5	92.5	40	7	8.84724	1230	420	100	0	0	61	0	0	0	2.32558	6.97674	4.65116	108.711	118
234	0	31	2	18.5449	1	0	0	0	17.5514	0	0	0	520	2170	4	4	0	3800	20	0	0	0	0	5	14	96	104.242	100	74	142	94	114	68	20	14.4114	540	80	30	0	0	62	14	0	0	4.16667	6.25	6.25	99.5185	98
235	0	70	2	29.1405	1	1	0	0	9.5717	0	0	0	360	1300	6	6	0	2500	25	20	0	0	0	5	11	104	103.926	102	72	138	93	113	66	20	17.4575	660	270	70	0	0	376	124	4	0	-1.92308	9.61538	9.61538	92.1481	94
236	0	61	2	18.7107	1	0	0	0	12.1989	0	0	0	490	4335	10	8	6	4100	50	50	0	0	0	7	15	90	103.792	108	68	128	96	114	60	18	13.7283	950	420	150	10	0	170	30	0	0	20	21.1111	8.88889	101.231	102
237	0	39	1	20.8639	0	0	1	0	28.5037	0	0	0	355	1580	6	8	0	2000	30	60	0	0	0	7	12	97	104.444	106	82	126	94	116	44	22	13.0128	490	110	0	0	0	59.5	0	0	0	9.27835	13.4021	12.3711	93.3939	92
238	0	57	2	21.9111	1	0	0	0	28.1095	0	0	0	380	4225	8	8	6	3950	15	0	0	0	0	4	14	112	110.435	108	86	144	96	120	58	24	16.8734	240	20	0	0	0	272	18	0	0	-3.57143	14.2857	10.7143	115.171	114
239	0	66	2	25.4973	1	0	0	0	27.0225	0	0	1	715	13905	32	30	6	10000	25	0	0	0	0	22	51	97	104.19	100	86	132	96	113	46	17	11.8687	860	50	0	0	0	6.5	0	0	0	3.09278	7.21649	8.24742	97.25	97
240	0	52	1	26.8993	0	1	0	0	8.12779	0	0	0	535	1670	0	0	0	3500	45	0	0	0	0	2	18	97	110.913	112	66	162	96	127.5	96	31.5	20.873	930	350	120	20	0	262.5	96	9.5	0	15.4639	19.5876	16.4948	94.8163	94
241	0	54	1	18.2066	1	0	0	0	16.5677	0	0	0	345	2005	8	0	8	1500	70	45	0	0	0	3	15	80	98.6667	97	66	138	87	112	72	25	18.0402	940	420	150	30	0	50	0	0	0	21.25	21.25	16.25	79.4444	80
242	0	49	2	22.9761	1	0	0	0	11.9089	0	0	0	470	5740	16	16	0	4800	20	40	0	0	0	6	22	83	104.333	101	80	136	96.5	115.5	56	19	15.3585	340	90	0	0	0	0	0	0	0	21.6867	21.6867	12.0482	93	93
243	0	22	2	24.8875	0	0	1	0	48.5385	0	0	1	550	3455	5	11	0	4100	55	0	1	0	0	12	20	120	130.935	130	106	152	126	136	46	10	9.98831	0	0	0	0	0	10	0	0	0	8.33333	10	5	131.405	132
244	0	38	1	25.7537	1	1	0	0	5.80174	0	0	0	470	2765	4	4	0	3400	15	0	0	0	0	4	14	106	108	107	94	124	102	112	30	10	7.59437	70	0	0	0	0	7	0	0	0	0.943396	3.77358	4.71698	109.474	112
245	0	69	1	23.5813	1	1	0	0	7.3864	0	0	0	430	2580	4	0	0	4500	30	0	0	0	0	6	30	113	124.556	124	82	178	110	136.5	96	26.5	22.5394	270	80	0	0	0	304	86	0	0	9.73451	11.5044	12.3894	108.842	110
246	0	39	1	21.5243	1	1	0	0	18.7118	0	1	0	565	4950	8	8	0	5400	20	0	0	0	0	5	42	104	128.208	125	96	168	120	134.5	72	14.5	12.7912	20	0	0	0	0	0	0	0	0	20.1923	20.1923	6.73077	115.417	117
247	0	69	2	26.8889	1	0	0	0	10.9066	1	0	0	415	2710	6	8	0	1400	40	0	1	0	0	6	11	95	116	114	82	174	100	130	92	30	22.7712	570	180	0	0	0	57.5	0	0	0	20	20	14.7368	106.903	104
248	0	53	1	22.1201	1	0	0	0	28.332	0	1	0	535	4630	11	11	3	6500	35	20	0	0	1	5	26	99	97.0526	100	58	124	82	114	66	32	20.236	910	550	270	100	10	523	254	89.5	7	1.0101	15.1515	16.1616	103.493	104
249	0	51	1	27.2676	1	1	0	0	7.60602	1	0	0	540	1355	0	0	0	4350	40	0	0	0	0	5	13	109	119.927	120	84	164	107	132	80	25	17.4057	230	40	0	0	0	182.5	16	0	0	10.0917	13.7615	11.0092	112.516	108
250	0	58	1	21.6128	1	1	0	0	13.8349	0	0	0	445	5320	16	16	6	3650	60	20	0	0	0	6	13	109	117.36	120	76	138	110	132	62	22	16.7801	240	80	20	0	0	202	56	1.5	0	10.0917	15.5963	11.0092	97.6604	98
251	0	54	1	25.5339	1	1	0	0	8.66814	0	1	0	545	3025	4	4	0	5150	55	0	0	0	0	6	10	90	117.75	116	76	166	107.5	127.5	90	20	19.4854	390	110	20	0	0	25	0	0	0	28.8889	28.8889	11.1111	106.511	104
252	0	65	2	22.2667	1	1	0	0	17.4558	0	0	0	495	16610	28	22	6	5950	50	300	0	0	0	5	12	87	117	119	68	150	105.5	132	82	26.5	17.9749	240	110	60	10	0	51.5	8	0	0	36.7816	36.7816	14.9425	93.6226	94
253	0	54	1	25.0819	1	1	0	0	4.38546	0	1	0	520	1520	0	0	0	4400	0	0	0	0	0	3	10	100	111.423	112	64	142	106	118	78	12	13.6128	410	240	120	30	0	240	120	30	0	12	12	6	99.8125	93
254	0	70	2	22.5355	1	1	0	0	10.7946	1	1	0	375	460	0	0	0	4000	10	20	0	0	0	4	11	103	110.8	108	86	146	106	114	60	8	13.0128	150	30	0	0	0	57	0	0	0	4.85437	8.73786	5.82524	99.9167	100
255	0	59	1	21.181	1	1	0	0	13.0842	1	0	0	280	1115	0	0	0	1500	30	10	0	0	0	4	11	90	113.333	114	66	150	110	120	84	10	19.2908	330	160	70	20	0	75	30	0	0	26.6667	26.6667	6.66667	111.304	108
256	1	71	1	22.331	1	1	0	0	39.8304	0	0	0	565	6025	10	10	6	5500	40	190	1	0	1	16	16	95	118.929	119	100	138	113.5	125	38	11.5	9.21323	0	0	0	0	0	0	0	0	0	25.2632	25.2632	6.31579	111.5	110
257	0	71	1	26.5285	0	1	0	0	8.92039	0	0	0	435	1330	0	0	0	4000	10	10	0	0	0	3	10	109	127.409	126	90	170	116	140	80	24	17.7296	70	0	0	0	0	51	0	0	0	15.5963	15.5963	10.0917	128.667	128
258	0	49	1	23.7503	0	1	0	0	7.31869	0	0	0	340	1530	0	0	0	2600	10	0	0	0	0	3	10	114	136.087	138	106	160	124	149	54	25	16.1412	0	0	0	0	0	0	0	0	0	21.0526	21.0526	12.2807	117.824	117
259	0	59	1	16.9403	1	0	0	0	24.7077	1	0	0	560	11335	18	18	12	5500	50	50	1	0	0	7	26	91	109.077	110	74	146	100	118.5	72	18.5	15.7453	710	200	30	0	0	39.5	0	0	0	20.8791	20.8791	10.989	124.174	128
260	0	54	1	23.0944	0	1	0	0	6.63667	0	0	0	470	1560	0	0	0	1300	0	0	0	0	0	3	10	101	120.818	121	98	148	116	124.5	50	8.5	10.8033	10	0	0	0	0	0	0	0	0	19.802	19.802	4.9505	103.556	102
261	0	70	1	17.3904	1	1	0	0	31.8457	0	1	1	415	2860	12.5	12.5	6	3400	40	150	1	0	0	24	90	113	107.371	108	76	146	100	115	70	15	13.3617	380	140	20	0	0	465	146	15.5	0	-4.42478	7.9646	7.07965	120.457	128
262	0	36	1	16.0523	1	0	0	0	22.2853	0	0	0	390	9000	14	14	0	5900	660	50	1	0	0	7	31	76	88.9714	90	56	126	72	105	70	33	20.4616	2620	1560	860	370	40	298	56	0	0	18.4211	21.0526	23.6842	102.069	100
263	0	58	1	26.9881	0	1	0	0	4.35587	0	0	0	415	930	0	0	0	2900	0	0	0	0	0	4	12	108	141.576	144	102	170	134	152	68	18	15.6266	0	0	0	0	0	0	0	0	0	33.3333	33.3333	7.40741	127.368	126
264	0	40	1	20.6987	1	1	0	0	17.4617	0	1	0	605	5045	10	10	0	4100	10	0	0	0	0	4	50	97	93.6667	94	76	108	88	99.5	32	11.5	8.11939	1940	530	50	0	0	324.5	16	0	0	-3.09278	5.15464	6.18557	104.48	104
265	0	50	1	24.1545	1	0	0	0	23.2679	0	0	0	365	2620	8	8	0	2600	40	0	0	0	0	3	12	90	100.091	99	86	112	94	107.5	26	13.5	8.08237	370	30	0	0	0	0	0	0	0	10	10	7.77778	99.8049	100
266	0	54	2	23.065	1	1	0	0	6.88841	0	0	0	465	1790	2	0	0	4100	20	0	0	0	0	4	17	118	110.364	104	84	164	94	124	80	30	20.3791	650	80	0	0	0	1275	284	0	0	-11.8644	13.5593	11.0169	107.667	110
267	0	58	1	23.5286	1	0	0	0	17.5676	0	0	0	530	15830	30	28	6	8000	20	50	0	0	0	3	11	105	112.56	118	70	148	97	130	78	33	20.9296	1090	510	170	0	0	740	300	35	0	12.381	16.1905	13.3333	122.929	124
268	0	53	1	24.2989	1	0	0	0	6.55809	0	0	0	625	1325	1	0	0	3000	45	30	0	0	0	4	23	108	104.596	100	78	142	88	120	64	32	19.1784	1300	400	10	0	0	1000	172	0	0	-7.40741	14.8148	12.963	92.3103	90
269	0	39	2	26.9127	1	0	0	0	16.4066	0	0	1	535	3440	6	4	6	1000	20	0	0	0	0	4	13	109	122.057	126	76	158	111	134	82	23	20.5254	370	120	20	0	0	313	92	1.5	0	15.5963	19.2661	7.33945	110.536	110
270	0	51	2	26.6489	1	0	0	0	5.80049	0	1	0	540	7510	14	14	0	4500	60	10	0	0	0	4	16	115	95.5	94	68	132	86	106	64	20	16.2602	2030	780	230	20	0	2570	970	252.5	10	-18.2609	18.2609	8.69565	93.88	94
271	1	50	2	25.9574	0	0	1	0	41.973	0	0	1	370	6065	6	6	0	2500	30	0	0	0	0	8	8	106	114.261	112	74	168	98	126	94	28	22.7421	360	100	30	0	0	225	54	1	0	5.66038	15.0943	13.2075	114.667	116
272	0	52	1	29.9728	1	1	0	0	7.12404	0	1	1	495	4060	5	4	0	2000	60	20	0	0	0	4	12	103	103.042	103	84	126	94	108.5	42	14.5	11.2986	780	130	0	0	0	258.5	0	0	0	0	6.79612	6.79612	96.0645	96
273	0	60	1	22.68	0	1	0	0	12.5618	0	0	0	705	8095	14	14	0	5000	40	0	0	0	0	4	16	102	115.778	114	64	148	102.5	128	84	25.5	17.1196	430	130	80	30	0	148	88	37	0	11.7647	12.7451	11.7647	101.188	98
274	0	64	1	24.1672	1	1	0	0	11.8259	1	1	0	470	5270	5	5	0	3300	135	220	0	0	0	5	16	111	100.769	102	58	206	78	113	148	35	28.1672	1930	1080	460	90	10	1920.5	990	338	46	-8.10811	15.3153	14.4144	107.871	104
275	0	54	1	25.9829	1	1	0	0	17.1803	0	0	1	475	3770	6	3	0	1000	125	0	0	0	0	4	19	97	110.875	110	88	136	104	118.5	48	14.5	11.1753	120	10	0	0	0	0	0	0	0	13.4021	13.4021	7.21649	100.6	100
276	0	51	1	23.3387	1	1	0	0	3.80364	0	0	0	505	1550	0	0	0	1500	35	0	0	0	0	4	14	115	120.044	122	74	144	114	132	70	18	16.0821	310	110	30	0	0	395	150	32.5	0	6.08696	11.3043	8.69565	95.8667	96
277	0	68	1	22.3722	1	1	0	0	34.7184	0	1	0	615	12500	29	29	12	9000	27.5	110	0	0	0	6	20	113	105.955	108	60	132	97.5	118	72	20.5	15.5308	830	340	160	50	0	966	354	146.5	39	-4.42478	9.73451	8.84956	92.3333	87
278	0	55	1	26.3656	1	1	0	0	9.15167	1	0	0	520	1970	0	0	0	1000	20	90	1	0	0	3	56	106	96.56	88	62	216	84.5	98	154	13.5	26.3138	2820	1030	240	50	0	1962	442	124	8	-16.9811	18.8679	3.77358	89.5714	88
279	0	64	2	18.6523	1	1	0	0	40.1405	0	0	0	430	7090	12	10	6	4300	100	100	0	0	0	3	23	103	114	116	66	146	98.5	130.5	80	32	22.5023	350	150	70	20	0	194	82	30.5	0	12.6214	16.5049	16.5049	99.4595	100
280	0	57	1	24.5258	1	1	0	0	6.66199	0	0	0	520	2370	0	0	0	1880	40	90	0	0	0	3	10	98	107.226	106	84	146	94	116	62	22	16.6907	510	50	0	0	0	23	0	0	0	8.16327	10.2041	12.2449	93.8537	90
281	0	63	1	23.4664	1	0	0	0	12.3633	0	0	0	420	6150	9	8	0	3000	0	150	1	0	0	3	15	99	116.476	118	86	152	98	126	66	28	18.557	170	20	0	0	0	15.5	0	0	0	19.1919	19.1919	18.1818	106.211	110
282	0	62	1	21.7776	1	1	0	0	18.584	0	0	1	640	17090	22	22	6	7000	80	30	0	0	0	5	15	90	111	113	78	140	100	122.5	62	22.5	14.5445	360	90	10	0	0	15	0	0	0	25.5556	25.5556	12.2222	123.672	126
283	0	52	1	26.2188	1	1	0	0	29.2164	0	0	1	405	7730	8	5	0	2000	55	20	0	0	0	4	15	96	114.9	109	92	146	106	118.5	54	12.5	14.7037	40	0	0	0	0	0	0	0	0	13.5417	13.5417	6.25	98.9362	98
284	0	33	2	26.6667	0	0	1	0	43.0091	0	0	1	570	13800	18	18	12	5000	0	90	1	0	0	19	69	85	87.7778	88	54	120	81	94	66	13	16.2323	1970	970	400	160	40	312.5	130	35	0	3.52941	8.23529	9.41176	84.7692	88
285	0	48	1	25.2788	1	1	0	0	14.8378	0	0	0	440	1170	0	0	0	1000	35	10	0	0	0	5	11	95	106.541	112	72	130	100	114	58	14	12.8119	530	230	60	0	0	140	20	0	0	17.8947	17.8947	6.31579	89.9231	90
286	0	58	1	23.1834	0	1	0	0	3.89867	1	0	0	315	1580	0	0	0	1850	40	0	0	0	0	5	11	112	105.913	104	74	160	98	111	86	13	19.3671	390	190	60	0	0	426	184	44	0	-7.14286	8.92857	5.35714	105.5	105
287	0	52	1	24.4193	1	1	0	0	5.47085	0	1	0	535	1490	2	0	0	2000	115	70	0	0	0	4	15	94	113.633	114	78	150	98	128	72	30	17.9753	560	130	10	0	0	49	0	0	0	21.2766	21.2766	17.0213	100	98
288	0	52	1	24.8771	1	1	0	0	7.92739	0	0	0	495	700	0	0	0	3100	25	0	0	0	0	3	17	95	112.556	112	90	140	99.5	124	50	24.5	14.8178	250	0	0	0	0	0	0	0	0	17.8947	17.8947	12.6316	104.812	102
289	0	68	1	22.0558	1	0	0	0	22.772	1	1	0	395	4900	8	8	0	2800	5	0	0	0	0	6	28	102	113.167	113	90	140	103.5	122.5	50	19	13.054	90	0	0	0	0	9	0	0	0	10.7843	11.7647	9.80392	88.2424	86
290	0	54	1	23.03	1	1	0	0	9.42189	0	0	0	420	920	0	0	0	4100	25	0	0	0	0	4	12	104	104.889	102	70	158	92	116	88	24	17.937	990	320	70	0	0	506	124	14	0	-1.92308	11.5385	9.61538	85.6364	84
291	0	59	2	34.6476	1	0	0	1	22.2059	1	0	0	530	4590	11	13	0	2350	40	0	0	0	0	7	14	105	81.6429	81	68	98	75.5	88.5	30	13	7.81364	2570	1260	330	10	0	1817.5	650	42.5	0	-22.8571	22.8571	6.66667	73.3538	72
292	0	55	1	23.2086	1	1	0	0	8.9268	0	0	0	400	1150	0	0	0	2300	45	10	0	0	0	3	11	109	104.279	104	78	136	93	111	58	18	14.0447	810	210	10	0	0	686.5	114	0	0	-4.58716	6.42202	9.17431	107.15	106
293	0	56	1	20.2184	0	1	0	0	7.89896	0	1	0	415	1530	0	0	0	2500	30	0	0	0	0	3	11	105	116.095	116	78	154	92	136	76	44	24.6858	410	130	20	0	0	245	60	0	0	10.4762	16.1905	22.8571	97.6	97
294	0	21	2	21.2043	0	0	0	1	1	0	0	0	400	1840	0	0	0	1800	20	0	0	0	0	4	12	98	93.275	92	80	112	89.5	100	32	10.5	7.77896	1535	305	0	0	0	215	0	0	0	-6.12245	8.16327	7.14286	99.9231	99
295	0	64	1	21.2021	1	0	0	0	19.3736	0	0	0	475	3315	12	12	0	4200	35	20	0	0	0	4	11	92	92.3462	94	52	114	86	100	62	14	11.3671	2290	860	270	120	40	376	156	64	16	2.17391	8.69565	6.52174	67.7241	66
296	0	48	1	26.4585	1	1	0	0	16.7178	0	1	0	435	1785	0	0	0	2550	70	20	0	0	0	4	19	105	101.2	99	48	138	92	116.5	90	24.5	18.0472	1290	540	220	110	60	800	310	127.5	75	-5.71429	12.381	11.4286	93.1538	92
297	0	67	1	25.0082	1	1	0	0	3.89867	1	1	0	355	1800	0	0	0	2100	10	0	0	0	0	4	12	112	107.692	109	62	152	90	123.5	90	33.5	24.1905	840	350	130	40	0	884	338	114	26	-2.67857	16.9643	16.9643	91.0909	90
298	0	35	2	23.6328	0	0	1	0	30.5995	0	0	0	620	19200	35	35	2	10100	0	115	1	0	0	27	50	103	97.5135	96	78	130	90	104	52	14	11.5797	1060	260	20	0	0	408.5	56	0	0	-6.79612	6.79612	5.82524	98.4308	98
299	0	31	1	22.7244	0	0	1	0	39.9241	0	0	0	350	4720	7	10	6	2400	25	50	0	0	0	10	32	86	92.5455	93	68	134	75	109	66	34	18.6208	1320	760	270	20	0	182	8	0	0	8.13953	17.4419	19.7674	77.2414	74
300	0	45	1	20.8254	1	1	0	0	5.36199	1	0	0	455	1240	0	0	0	2800	45	0	0	0	0	4	12	114	102.737	102	58	126	98	112	68	14	14.8099	810	360	190	60	10	1053	390	187	52	-10.5263	10.5263	7.01754	102.242	104
301	0	48	1	29.7252	1	0	0	0	26.2672	1	0	0	415	880	4	8	0	2100	40	0	0	0	0	7	21	130	103.583	102	84	136	97.75	108.5	52	10.75	9.91211	370	50	0	0	0	2510	735	60	0	-21.5385	21.5385	4.61538	84.9167	84
302	0	55	1	24.1633	1	0	0	0	12.9517	1	0	0	335	2650	6	6	0	3000	0	10	1	0	0	5	15	95	73.8824	72	62	104	68	76	42	8	9.44644	2240	1440	640	120	0	1080	370	37.5	0	-24.2105	24.2105	4.21053	70.1429	69
303	0	65	1	18.7242	1	1	0	0	29.3882	0	0	0	630	27365	54	46	24	16200	30	50	0	0	0	18	49	98	84	82	64	134	76	86.5	70	10.5	12.906	3500	1710	440	40	0	1413	312	26	0	-16.3265	17.3469	6.12245	83.7021	84
304	0	51	1	27.5697	1	1	0	0	10.5564	0	1	0	595	2120	5	5	6	4000	15	0	0	0	0	5	30	115	99.6667	100	68	154	83.5	112	86	28.5	18.342	2300	1110	280	10	0	2840	1310	312.5	5	-13.0435	14.7826	12.1739	100.316	99
305	0	64	1	25.6433	1	1	0	0	7.39255	0	0	0	530	2310	2	2	0	3000	15	5	0	0	0	5	19	105	118.615	121	74	150	105.5	132.5	76	27	19.7734	560	260	50	0	0	395	120	0	0	15.2381	18.0952	13.3333	95.44	92
306	0	60	1	18.2183	1	1	0	0	5.53653	0	0	0	350	1720	0	0	0	2000	5	0	0	0	0	7	16	90	107.045	102	88	140	96	113.5	52	17.5	15.4749	290	10	0	0	0	0	0	0	0	13.3333	13.3333	10	99.7692	96
307	0	63	2	25.7247	1	0	0	0	16.8676	0	0	1	400	2650	8	0	0	4000	0	450	0	0	0	5	12	113	124.64	124	94	160	114	132	66	18	14.6369	30	0	0	0	0	38.5	0	0	0	9.73451	11.5044	7.07965	89.4074	88
308	0	55	1	24.5881	0	1	0	0	3.02238	1	0	0	495	1220	0	0	0	2000	20	0	0	0	0	5	14	99	104.873	104	62	124	99	112	62	13	11.8931	680	220	120	40	0	211	112	36.5	0	5.05051	9.09091	6.06061	99.0811	98
309	0	64	1	21.9752	1	0	0	0	9.83212	0	0	0	455	1440	4	1	0	2550	5	190	1	0	0	4	12	101	97.375	91	72	144	84	108.5	72	24.5	18.479	2220	880	190	0	0	988	222	0	0	-9.90099	16.8317	11.8812	92.5217	90
310	0	52	1	19.491	0	1	0	0	8.87424	0	1	0	480	2700	5	5	0	3550	15	0	0	0	0	5	17	92	108.769	112	76	158	96.5	115.5	82	19	17.6189	430	140	20	0	0	34	0	0	0	21.7391	21.7391	6.52174	103.278	105
311	0	52	2	22.9421	1	0	0	0	11.514	0	0	0	335	2420	6	6	0	2500	35	100	0	0	0	4	21	112	97.037	94	74	134	87	104	60	17	15.3259	1040	360	50	0	0	1112	344	34	0	-16.0714	16.0714	8.92857	77.3333	76
312	0	58	2	20.6533	1	0	0	0	6.6579	0	1	1	390	4330	10	10	0	4600	65	20	0	0	0	5	13	81	100.903	104	80	122	93	107	42	14	10.581	610	140	0	0	0	0	0	0	0	28.3951	28.3951	9.87654	79.92	80
313	0	47	1	25.5544	0	0	1	0	42.9509	0	0	1	410	8000	12	12	1	6500	0	150	1	1	1	10	27	82	104.923	104	70	160	94	114	90	20	21.6889	330	130	50	0	0	19	0	0	0	26.8293	26.8293	12.1951	97.9111	96
314	0	56	1	20.8611	0	0	0	0	5.21707	0	0	0	605	2950	4	4	6	4000	40	35	1	0	0	3	14	98	95.8868	96	70	130	84	108	60	24	15.3142	2250	1000	220	0	0	820	148	0	0	-2.04082	12.2449	12.2449	102.238	103
315	0	47	1	21.1461	1	1	0	0	13.7832	0	0	0	300	1020	0	0	0	2500	0	0	0	0	0	3	11	97	97.6522	96	74	144	82	110	70	28	20.4108	1090	500	110	0	0	378.5	52	0	0	-1.03093	13.4021	14.433	91.5556	92
316	0	44	1	21.9723	1	0	0	0	21.898	0	1	1	360	2450	6	7	0	3100	15	120	0	0	0	5	16	111	101.037	100	78	120	98	105	42	7	8.63571	340	60	10	0	0	335	54	0	0	-9.90991	9.90991	3.6036	86.7826	84
317	0	46	1	27.7257	1	1	0	0	5.19802	0	0	0	585	1640	0	0	0	4350	20	0	0	0	0	5	14	100	97.0312	96	82	122	92	102	40	10	8.44773	1620	160	0	0	0	160	0	0	0	-4	6	4	94	92
318	0	49	1	21.4509	1	0	0	0	20.4829	0	0	0	400	4190	9	9	0	2500	15	20	0	0	0	6	20	85	111.9	116	74	128	110	119.5	54	9.5	12.4854	310	110	30	0	0	12.5	0	0	0	36.4706	36.4706	4.70588	95.4194	96
319	0	43	1	18.1891	1	0	0	0	37.0637	0	0	0	625	13210	20	20	12	4250	5	110	0	0	0	6	24	91	99.2727	100	84	132	94	104	48	10	8.07707	940	70	0	0	0	0	0	0	0	9.89011	9.89011	4.3956	87.4872	86
320	0	57	2	26.6667	1	1	0	0	17.7168	0	1	0	570	5130	20	20	6	6500	40	40	1	0	0	5	43	92	84.6122	84	52	122	76	90	70	14	12.6965	4040	1980	660	110	40	954	224	62	16	-8.69565	13.0435	8.69565	73.4634	70
321	0	56	1	21.9466	1	0	0	0	39.832	0	0	0	600	12650	20	20	12	10000	25	10	1	0	0	7	15	96	91.65	91	66	122	88	96.5	56	8.5	10.004	1900	530	110	20	0	308	54	6	0	-5.20833	6.25	4.16667	91.7	92
322	0	56	1	22.9854	1	0	0	0	18.2233	0	0	0	440	1040	2	0	0	4100	30	0	0	0	0	4	15	113	89	88	56	114	80	98	58	18	14.1323	2790	1340	490	160	20	3104.5	1388	449.5	107	-22.1239	22.1239	7.9646	88.4615	85
323	0	53	1	22.0581	1	1	0	0	15.1547	0	0	0	610	5065	6	6	6	4500	15	5	0	0	0	3	14	107	74.9434	72	36	108	66	80	72	14	13.1184	6700	4300	2170	700	120	5783.5	3334	1325	242	-32.7103	32.7103	7.47664	61.92	64
324	0	52	1	24.8445	1	0	0	1	8.78129	0	0	0	575	6890	11	11	12	6600	15	0	0	0	1	4	11	113	104.047	100	74	140	95	114	66	19	13.9897	760	190	30	0	0	947	204	25.5	0	-11.5044	11.5044	8.84956	97.3778	96
325	0	55	2	25.2	1	0	0	0	17.4862	0	0	0	420	5970	9	8	6	6500	35	30	1	0	0	7	22	84	76.5625	78	38	104	68	88.5	66	20.5	15.3011	3770	2330	1230	550	220	894	436	196	66	-7.14286	11.9048	11.9048	55.6	56
326	1	62	1	27.0299	1	0	0	0	25.0744	0	0	1	390	3355	16	14	6	5000	35	10	0	0	0	54	56	93	101.467	106	76	144	82.5	113	68	30.5	18.4274	1070	490	40	0	0	158	0	0	0	13.9785	16.129	16.129	87.3846	87
327	0	65	2	12.3047	1	0	0	0	13.2236	0	0	1	330	1175	5	2	3	2000	10	10	0	0	0	12	33	90	84.25	86	62	108	76.5	90.5	46	14	12.9383	1330	660	270	60	0	300	90	5	0	-4.44444	10	8.88889	60.56	60
328	0	54	1	23.6203	0	1	0	0	6.99444	0	0	0	450	1225	0	0	0	2000	30	10	0	0	0	3	17	96	93.5854	96	66	106	88	100	40	12	8.66884	1455	430	100	20	0	230	68	6	0	0	6.25	6.25	77.3913	76
329	0	47	1	31.2908	1	1	0	0	7.89125	0	1	0	310	1020	0	0	0	1700	50	180	0	0	0	2	12	156	115.241	116	84	140	108	126	56	18	14.5741	210	50	0	0	0	3648	1694	468	94	-25.641	25.641	5.12821	106.778	104
330	0	54	1	22.571	1	0	0	0	20.1361	0	0	0	785	6950	4	0	6	7250	75	170	1	0	0	4	26	105	102.923	104	50	152	87	120	102	33	25.0635	1690	920	450	120	50	1227.5	620	205	65	-0.952381	16.1905	15.2381	91.9565	96
331	0	57	1	18.5178	1	1	0	0	21.6688	1	0	0	425	5100	6	6	6	3600	10	0	0	0	0	15	33	90	91.6667	87	56	134	74.5	112.5	78	38	22.9968	2240	1290	610	210	30	665	270	75	0	-3.33333	20	18.8889	85.8889	88
332	0	51	2	22.6008	1	1	0	0	11.3285	0	0	0	360	4720	4	0	12	2500	25	0	0	0	0	4	10	90	90.1579	90	62	128	81	101.5	66	20.5	16.5211	2440	1200	530	110	0	580	180	10	0	0	12.2222	12.2222	81.4783	80
333	0	53	1	22.482	0	1	0	0	6.18918	0	0	0	490	1710	0	0	0	2500	20	0	0	0	0	3	12	110	105.581	102	62	178	95	116	116	21	20.8968	1060	410	150	50	0	965	330	120	20	-7.27273	12.7273	9.09091	97.375	96
334	0	61	1	27.7606	0	1	0	0	5.53314	0	1	0	470	1890	0	0	0	3000	2.5	0	0	0	0	3	15	123	94.6222	98	46	150	82	110	104	28	22.3803	2490	1550	960	530	230	4069.5	2298	1316	663	-20.3252	20.3252	9.7561	81.1429	78
335	1	71	2	31.1492	0	0	1	0	28.4245	0	0	0	415	14565	10	10	6	4500	20	60	0	0	0	41	41	135	79.2381	74	50	122	68	94	72	26	20.1442	2350	1560	940	410	140	4440	3090	1900	1000	-45.1852	45.1852	11.8519	67.88	64
336	0	58	1	30.3203	1	1	0	0	14.5977	0	0	0	490	2315	1	0	6	3000	25	0	0	0	0	4	13	97	100.957	100	66	142	92	109.5	76	17.5	15.3752	1180	470	170	20	0	369	122	9.5	0	3.09278	9.27835	8.24742	74.24	72
337	0	56	1	19.3513	1	0	0	0	6.75286	0	0	0	440	1725	0	0	0	3300	5	5	0	0	0	3	14	101	95.2381	95	80	118	88	102	38	14	9.00896	1380	300	0	0	0	372	4	0	0	-5.94059	8.91089	6.93069	88.5833	90
338	0	60	1	21.7704	1	1	0	0	5.20663	0	0	0	530	1505	0	0	0	1400	5	0	0	0	0	4	10	106	106.702	108	62	182	92	118	120	26	21.6646	1550	610	230	80	0	1053	334	133	16	1.88679	13.2075	15.0943	87.0667	86
339	0	73	2	23.3908	1	0	0	0	23.4495	1	0	0	490	10610	22	18	12	6600	25	0	0	0	0	15	35	91	80.3077	80	62	96	76	85.5	34	9.5	8.42268	2560	1320	390	80	0	523	136	8.5	0	-12.0879	12.0879	4.3956	65.4545	64
340	0	51	2	22.7263	0	1	0	0	6.08019	0	0	0	565	4380	6	2	6	6200	30	0	0	0	0	3	20	125	84.766	82	60	148	74	91	88	17	17.2931	4160	2260	840	170	0	6812.5	4160	1860	395	-34.4	34.4	6.4	73.1	68
341	0	53	1	26.8687	1	0	0	0	17.4179	0	1	0	400	4220	7	2	0	3500	15	0	0	0	0	10	18	105	85.8667	81	70	128	76	88	58	12	15.1128	2500	1280	350	0	0	1820	670	47.5	0	-22.8571	22.8571	6.66667	62.2857	62
342	0	45	2	21.4844	1	1	0	0	1.69958	0	0	0	470	1705	0	0	0	2900	25	0	0	0	0	3	10	100	115.347	112	74	146	104	130	72	26	18.3639	470	220	40	0	0	220	40	0	0	12	16	12	91.6296	92
343	0	51	1	25.0995	0	1	0	0	14.8512	0	0	0	670	7850	18	12	12	6000	30	0	0	0	0	4	15	93	83.7551	84	52	110	74	88	58	14	12.9655	4230	2240	800	150	40	1215.5	300	76.5	19	-9.67742	16.129	10.7527	71.2593	70
344	0	47	1	19.433	1	1	0	0	9.74449	0	1	0	435	1685	2	0	0	2500	23	0	0	0	0	3	10	93	86.9032	84	52	162	76	98	110	22	20.7515	2520	1440	640	230	40	899	344	112	19	-9.67742	16.129	10.7527	62.8649	64
345	0	52	2	26.78	1	0	0	0	21.8318	0	0	0	600	5045	11	11	0	4500	5	0	0	0	0	10	24	111	89.7333	86	58	142	78	100	84	22	16.5617	3040	1500	430	70	10	3023.5	1344	288	43	-22.5225	24.3243	7.20721	90.8571	90
346	0	59	2	25.5044	0	1	0	0	10.1553	0	0	0	460	1950	2	0	0	2000	5	30	0	0	0	3	12	95	102.844	98	68	136	96	108	68	12	13.9772	810	210	90	10	0	145	50	0	0	3.15789	9.47368	6.31579	85.6364	83
347	0	50	1	24.4913	1	1	0	0	5.7355	0	1	0	530	3020	1	0	0	3200	5	0	0	0	0	3	11	107	122.351	124	64	150	116	130	86	14	15.5615	290	190	90	30	0	253	146	54.5	1	15.8879	15.8879	7.47664	118.5	116
348	0	56	1	19.223	1	1	0	0	6.6626	0	0	0	420	4180	8	8	0	4100	50	0	0	0	0	3	11	102	106.182	110	66	124	98	116	58	18	13.8326	560	210	70	20	0	255	86	27	0	7.84314	11.7647	9.80392	82.6857	82
349	0	60	2	20.8621	1	0	0	0	7.68284	0	0	0	470	4215	9	7	6	4300	15	0	0	0	0	3	12	97	109.156	106	84	136	100	116	52	16	12.9298	280	30	0	0	0	16.5	0	0	0	9.27835	11.3402	6.18557	112.522	112
350	0	46	1	33.6901	1	0	1	0	43.1311	0	0	0	450	12130	18	15	6	2500	35	520	0	1	1	14	69	96	84.3704	80	48	174	77	88	126	11	22.0073	2550	1400	530	200	60	1038	378	158	48	-16.6667	16.6667	6.25	74.4286	76
351	0	50	1	26.4218	1	1	0	0	8.75478	0	0	0	470	1290	0	0	0	3050	10	0	0	0	0	4	11	102	101.143	94	78	160	88	112	82	24	17.3542	1580	390	10	0	0	570	42	0	0	-7.84314	11.7647	11.7647	79	80
352	0	52	1	21.048	0	1	0	0	11.3743	0	0	0	525	1810	0	0	0	3100	0	0	0	0	0	3	11	92	99.1923	97	42	138	91.5	104	96	12.5	15.5185	1530	470	220	140	90	262	158	112	66	5.43478	8.69565	7.6087	102.636	100
353	0	37	2	24.5018	1	0	0	0	11.4125	0	0	0	515	1700	0	0	6	3100	15	0	0	0	0	3	39	100	97.6842	94	70	132	90	104	62	14	12.894	1840	360	50	0	0	360	50	0	0	-6	10	6	87.76	90
354	0	68	2	20.8889	1	0	0	0	15.3867	0	0	1	420	1350	8	6	0	4100	0	20	0	0	0	3	11	93	82.4	79	56	136	72	86	80	14	17.6879	4020	2320	950	250	20	1384	480	97.5	0	-15.0538	16.129	7.52688	75.84	76
355	0	58	1	24.7409	1	0	0	0	19.7057	0	0	0	480	10200	14	10	24	4400	25	160	0	0	1	4	12	89	85.85	81	54	180	77.5	90.5	126	13	19.2121	3380	1670	500	80	30	510	86	41.5	0	-8.98876	12.3596	7.86517	80	78
356	0	63	1	23.7908	1	1	0	0	13.5283	0	0	0	515	485	0	0	0	2000	0	0	0	0	0	3	12	111	97.7	95	80	150	91.5	100	70	8.5	13.5488	1750	250	0	0	0	1728	184	0	0	-14.4144	15.3153	4.5045	65.8889	64
357	0	65	2	24.3418	1	0	0	0	8.76182	0	0	0	380	685	2	0	0	2000	30	0	0	0	0	3	15	91	82.2581	76	62	132	70	87	70	17	18.0055	3180	1970	840	150	0	1049	290	8.5	0	-16.4835	16.4835	8.79121	63.0323	62
358	0	50	1	16.7552	1	0	0	0	26.9634	0	1	1	620	12770	20	19	6	4000	10	0	0	0	0	7	19	78	63.4783	56	44	102	52	73.5	58	21.5	16.2614	8420	6240	4290	2550	1070	2582	1388	454	30	-28.2051	28.2051	10.2564	71.8947	70
359	0	54	1	23.1028	1	1	0	0	17.7406	0	0	0	440	10440	24	22	12	1000	35	60	0	0	0	4	13	92	75.8667	77	44	108	69	89.5	64	20.5	15.7474	3660	2270	1250	610	260	1516	770	404	140	-16.3043	17.3913	13.0435	66.439	64
360	1	68	2	22.804	1	0	0	0	29.3493	0	1	0	535	7710	23	22	6	7200	20	0	0	0	0	57	57	111	66.619	66	42	94	56.5	74	52	17.5	12.2772	7010	4930	3040	1420	480	6989	4684	2627.5	1026	-40.5405	40.5405	7.20721	70.5556	70
361	0	45	2	21.0937	1	1	0	0	25.4381	0	0	0	680	4120	14	8	0	6750	0	0	0	0	0	3	55	92	83.4143	84	48	110	76	93.5	62	17.5	12.0295	5905	3070	1150	320	60	1598	500	140	36	-8.69565	10.8696	8.69565	75.7778	76
362	0	50	2	24.7475	1	1	0	0	2.01571	0	0	0	525	2480	0	0	0	1500	20	0	0	0	0	6	17	95	103.057	102	68	148	94	110	80	16	16.1226	1270	440	110	10	0	262.5	40	0	0	7.36842	13.6842	8.42105	93.3889	96
363	0	39	1	24.3519	1	0	0	0	18.999	0	0	0	555	2260	5	0	0	2920	50	0	0	0	0	4	13	97	72.2083	70	56	116	62	80	60	18	13.0937	6750	4540	2510	910	40	3976.5	2090	669.5	13	-27.8351	27.8351	8.24742	57.2083	56
364	0	53	2	23.6926	1	1	0	0	4.17414	0	0	0	525	2300	0	0	0	2100	15	0	0	0	0	4	14	109	99.5778	102	52	142	88	108	90	20	20.4122	1780	920	470	240	70	1571	746	367.5	148	-6.42202	11.9266	11.0092	95.2821	94
365	0	57	2	26.3886	1	1	0	0	22.4063	0	0	0	475	2400	8	8	6	3400	5	0	0	0	0	10	47	108	67.15	62	48	112	54	74.5	64	20.5	16.7202	6710	4910	3170	1660	510	6206	4262	2460	1006	-42.5926	42.5926	7.40741	64.3684	65
366	0	62	1	33.9894	1	1	0	0	4.21776	1	0	0	510	920	0	0	0	1500	30	0	0	0	0	3	12	120	110.87	107	70	180	94.5	123.5	110	29	24.3882	990	370	60	0	0	1790	670	150	10	-10.8333	15	10.8333	103.067	100
367	0	24	1	24.5779	0	0	1	0	27.8732	0	0	1	410	1500	6	6	0	2000	10	20	0	0	0	3	15	120	92.4516	92	60	150	84	98	90	14	21.4582	1910	890	480	150	0	2960	1440	620	200	-23.3333	25	5	70.75	68
368	0	60	2	22.4323	1	1	0	0	10.6149	0	1	0	565	2310	7	4	0	2700	5	0	0	0	0	7	16	102	74.28	74	38	132	62	83.5	94	21.5	18.6526	6750	4500	2570	1280	470	4896	2826	1434	530	-27.451	28.4314	9.80392	46.3243	48
369	0	56	1	27.2509	1	1	0	0	5.93912	1	1	0	495	1650	0	0	0	1300	5	0	0	0	0	3	10	141	120.408	118	102	188	112	124	86	12	15.6683	0	0	0	0	0	2309	368	0	0	-16.3121	16.3121	4.25532	124.636	126
370	0	49	1	25.5919	1	1	0	0	22.4668	0	0	0	405	4790	7	6	6	3100	15	0	0	0	0	8	21	96	113.273	116	70	136	110	120	66	10	13.3774	290	140	50	0	0	104	34	0	0	20.8333	20.8333	4.16667	107.829	108
371	0	49	1	21.1545	1	1	0	0	19.0918	0	1	1	405	2130	4	2	0	3050	15	0	0	0	0	3	23	113	72.475	69	42	134	62	75.5	92	13.5	16.5576	5725	3910	2240	850	190	6048	3980	2105	635	-38.9381	38.9381	6.19469	58	54
372	0	51	1	21.4711	1	1	0	0	7.79496	0	1	0	570	1100	4	4	0	800	5	0	0	0	0	4	26	113	72.475	69	42	134	62	75.5	92	13.5	16.5576	5725	3910	2240	850	190	6048	3980	2105	635	-38.9381	38.9381	6.19469	58	54
373	0	54	1	27.3982	1	0	1	0	25.3947	0	0	0	375	1125	1	0	0	650	30	0	0	0	0	5	16	103	97.2083	94	76	150	88	100.5	74	12.5	14.4089	1680	370	40	0	0	623.5	64	0	0	-8.73786	10.6796	5.82524	95.0732	90
374	0	67	2	25.22	1	0	0	0	11.2901	0	0	0	430	2565	6.5	4.5	12	1600	40	60	1	0	0	5	12	99	107.667	110	64	138	99	119	74	20	19.4862	570	330	140	30	0	312	128	26.5	0	11.1111	16.1616	11.1111	119.2	126
375	0	64	1	21.5139	1	1	0	0	11.2901	0	0	0	480	1775	7	4	0	4050	20	0	0	0	0	4	13	101	82.96	80	54	118	72	94	64	22	17.4272	2340	1420	680	250	70	1492	732	271	79	-20.7921	20.7921	11.8812	62.0526	62
376	0	43	1	24.5449	0	1	0	0	8.73545	1	1	0	465	720	0	0	0	1500	35	10	0	0	0	4	12	101	84.5714	84	52	140	70	92	88	22	20.4224	3250	1900	970	350	120	2008	1030	385	132	-16.8317	20.7921	11.8812	67	68
377	0	59	1	20.3997	0	1	0	0	22.5409	0	1	0	385	940	3	2	0	1700	35	10	0	0	0	50	111	101	82.96	80	54	118	72	94	64	22	17.4272	2340	1420	680	250	70	1492	732	271	79	-20.7921	20.7921	11.8812	62.0526	62
378	0	60	2	22.6757	1	0	0	0	41.2312	0	0	0	540	5050	20	19	6	4150	35	40	0	0	0	13	31	97	113.568	116	88	148	104	124	60	20	12.9712	180	10	0	0	0	0	0	0	0	19.5876	19.5876	8.24742	98.7742	100
379	0	40	1	20.4783	1	0	0	0	40.64	0	0	1	590	14700	32	28	23	5800	35	0	0	0	0	4	29	100	50.8966	48	30	108	42	56	78	14	15.4512	7160	5760	4360	2990	1730	5760	4360	2990	1730	-52	52	6	43.8	43
380	0	48	1	24.4646	1	0	0	0	37.7244	0	0	1	475	4327	23	22	6	4800	50	0	0	0	0	3	14	100	89.5172	90	74	100	82	96	26	14	7.95802	1520	530	60	0	0	530	60	0	0	-10	10	6	61.3846	59
381	0	55	2	22.8231	0	1	0	0	2.34574	0	0	0	545	1840	2	0	0	2450	30	10	0	0	0	4	14	92	89.4694	88	64	110	82	98	46	16	10.6597	2850	1090	210	30	0	370	48	2	0	-4.34783	8.69565	6.52174	95.88	96
382	0	60	1	21.7284	1	0	0	0	7.61343	0	0	0	510	2460	3	0	0	2600	5	0	0	0	0	3	11	94	77.2258	76	46	124	67	89	78	22	15.989	3650	2320	1220	420	120	1716	780	225	66	-19.1489	23.4043	10.6383	68.4878	68
383	0	42	1	21.4692	1	0	0	0	28.1353	0	1	0	660	8080	23	24	6	11000	0	0	0	0	0	3	24	113	101.767	102	82	122	95	108	40	13	10.3391	700	130	0	0	0	878.5	140	0	0	-9.73451	9.73451	5.30973	92.0227	91
384	0	57	2	25.4767	0	0	1	0	28.3255	0	0	1	495	1630	4	6	0	3300	0	10	0	0	0	10	15	103	100.204	98	60	156	90	108	96	18	16.7145	1510	480	150	50	0	696.5	188	61	9	-4.85437	10.6796	9.70874	88.4651	86
385	0	57	1	22.3094	1	1	0	0	8.41113	0	1	0	395	2060	0	0	0	2500	40	0	0	0	0	3	14	103	91.5122	88	68	160	76	98	92	22	18.8456	2580	1230	390	10	0	1567.5	558	31.5	0	-14.5631	16.5049	11.6505	83.6552	84
386	0	55	1	27.4575	1	0	0	0	5.4123	0	0	0	460	1930	0	0	0	6500	10	0	0	0	0	3	12	112	90.9388	88	54	156	80	102	102	22	16.8528	2950	1370	540	130	30	3094	1320	444	78	-21.4286	21.4286	8.92857	76.2439	76
387	0	48	1	25.7276	0	1	0	0	7.07315	0	1	0	445	1800	0	0	0	3500	0	0	0	0	0	3	13	126	113.538	110	88	178	103	120	90	17	16.93	180	10	0	0	0	1154	216	1	0	-12.6984	12.6984	7.93651	113.938	114
388	0	55	1	24.2268	1	1	0	0	6.22149	0	0	0	540	2850	0	0	0	2650	0	0	0	0	0	7	14	111	107.564	110	66	150	101	114	84	13	12.5	530	190	70	20	0	525	172	58.5	3	-0.900901	4.5045	5.40541	107.143	106
389	0	48	1	24.841	1	1	0	0	7.81968	0	0	1	590	2370	3	2	0	2510	20	0	0	0	0	5	10	95	118.606	116	90	170	106	124	80	18	18.838	150	0	0	0	0	0	0	0	0	22.1053	22.1053	10.5263	115.571	114
390	0	50	2	20.6612	1	0	0	0	15.0601	0	0	0	420	2180	6	0	0	1500	25	50	0	0	0	6	17	134	107.87	106	84	140	102	112	56	10	10.6471	310	30	0	0	0	3674	968	96	0	-20.8955	20.8955	2.98507	98.9333	98
391	0	64	1	17.2173	1	0	0	0	10.0088	0	0	0	390	1437	6	6	0	2650	25	40	0	0	0	4	15	90	105.054	106	64	132	96.5	113.5	68	17	12.4492	1080	270	80	30	0	85	40	0	0	17.7778	18.8889	8.88889	85.7037	86
392	0	64	1	23.4718	1	1	0	0	3.41822	0	0	0	505	1090	0	0	0	900	15	10	0	0	0	4	11	108	90.2308	87	66	118	80.5	99	52	18.5	13.7326	1570	700	160	20	0	1304	456	76	0	-19.4444	19.4444	7.40741	91.5652	90
393	0	71	2	22.0492	1	1	0	0	29.8057	0	1	0	380	1742	4	4	0	3100	25	0	0	0	0	6	14	124	110.733	112	68	154	98.5	123.5	86	25	20.6213	580	220	60	10	0	1302	548	142	32	-9.67742	15.3226	10.4839	105.417	102
394	0	59	1	25.6544	0	1	0	0	14.8289	0	0	0	505	2540	7	4	6	2500	15	0	0	0	0	3	10	95	95.8039	96	64	138	89	104	74	15	13.1591	1810	730	230	30	0	465	110	12.5	0	1.05263	7.36842	8.42105	84.2963	84
395	0	39	1	21.2228	1	1	0	0	25.528	0	0	0	375	1210	0	3	0	1300	0	0	0	0	0	3	10	111	112.96	112	94	136	104	120	42	16	11.8901	60	0	0	0	0	58.5	0	0	0	0.900901	6.30631	7.20721	111.529	116
396	1	58	2	21.4964	1	0	0	0	19.5299	0	0	0	475	8275	14	11	6	5000	30	20	1	0	0	112	172	105	101.615	102	50	128	93.5	112	78	18.5	12.5294	1030	260	150	100	50	517.5	170	117.5	65	-2.85714	8.57143	9.52381	68.5333	68
397	0	54	1	21.2767	1	1	0	0	19.1743	0	1	0	530	5125	31	31	0	5300	50	30	0	0	0	8	22	80	102.867	104	74	140	94.5	109.5	66	15	16.4479	710	300	80	0	0	0	0	0	0	30	30	10	101.4	104
398	0	51	1	27.0721	1	1	0	0	10.0019	0	0	0	510	1705	0	0	0	2150	10	0	0	0	0	4	10	113	93.7059	92	52	154	82.5	103.5	102	21	21.1438	1950	970	450	190	70	2154	1000	418.5	157	-18.5841	19.469	9.73451	81.7576	80
399	0	61	1	19.6797	1	0	0	0	9.03581	0	0	0	385	2110	8	10	0	3200	80	0	1	0	0	4	18	81	82.6809	80	56	116	76	89	60	13	12.366	4290	2240	740	170	20	241.5	82	3.5	0	-1.23457	8.64198	7.40741	80.4	82
400	0	41	1	24.9135	1	0	0	0	47.7241	0	0	1	315	3640	8	10	0	3100	10	0	0	0	0	5	16	128	96.3793	86	54	154	80.5	119.5	100	39	23.2227	3530	1900	690	260	60	6382	3942	1840	484	-32.8125	32.8125	11.7188	67.3636	67
401	0	56	1	22.8243	1	0	0	0	17.9834	0	0	0	575	3470	8	6	0	4000	30	30	0	0	0	6	13	92	80.7222	82	58	102	80	85.5	44	5.5	11.0709	1745	915	315	135	10	439	189	51	0	-10.8696	10.8696	3.26087	65.6279	64
402	0	58	1	23.7332	1	1	0	0	29.4627	0	0	0	445	6830	12	12	6	3400	35	0	0	0	0	3	16	97	77.9524	73	46	134	62	89.5	88	27.5	21.3198	5150	3450	2050	940	270	3035	1740	762.5	189	-24.7423	25.7732	14.433	53.5556	54
403	0	41	2	29.5224	1	0	0	0	5.20871	0	0	0	475	2550	0	0	0	1450	0	0	0	0	0	5	13	121	89.4	88	64	124	83.5	96	60	12.5	12.5039	2480	1010	240	30	0	4012	1984	479	52	-27.2727	27.2727	5.78512	77.7037	76
404	0	66	1	17.0433	1	1	0	0	14.279	0	0	1	395	1965	4	2	6	2000	30	10	0	0	0	7	24	84	83.8286	84	42	114	72	98	72	26	18.5749	3130	1940	1000	440	180	718	350	156	64	0	16.6667	16.6667	83.1892	84
405	0	60	1	30.662	1	1	0	0	8.68194	0	1	0	455	1200	0	0	0	2150	50	0	0	0	0	3	13	96	109.684	108	80	144	104	118	64	14	12.6792	290	60	0	0	0	32	0	0	0	12.5	13.5417	10.4167	103.576	102
406	0	48	1	24.2902	1	0	0	0	14.9796	0	0	0	350	1880	4	4	0	1550	40	0	0	0	0	3	10	93	93.36	94	54	134	82	104	80	22	20.8704	1480	820	450	190	30	569.5	290	96.5	9	1.07527	11.828	12.9032	86.4118	81
407	0	56	2	23.1269	1	1	0	0	2.04449	0	0	0	590	1030	0	0	0	2300	12.5	0	0	0	0	3	63	98	100.973	102	54	148	90	112	94	22	19.8361	1310	680	300	110	30	599	260	96	24	4.08163	14.2857	12.2449	85.8462	84
408	0	45	1	22.1367	1	0	0	0	12.0833	0	0	0	465	1470	2	3	0	2250	30	0	0	0	0	3	10	97	100.889	102	60	130	89	116	70	27	18.3917	950	490	210	70	0	399	154	49	0	5.15464	15.4639	14.433	87.4286	86
409	0	57	1	25.4913	1	1	0	0	9.00529	0	1	0	475	1880	0	0	0	3300	50	0	0	0	0	3	11	100	93.44	96	62	130	88	98	68	10	11.6901	1980	700	280	80	0	700	280	80	0	-4	6	4	98.1667	98
410	1	55	1	28.122	1	0	0	0	8.39058	0	0	0	430	1095	0	0	0	2400	5	0	0	0	0	68	262	139	86.2667	85	44	112	80	93.5	68	13.5	12.1682	2120	980	280	130	80	5825	3744	1776	454	-38.8489	38.8489	5.03597	74.8485	68
411	1	71	1	23.7014	1	0	0	0	21.2427	0	1	0	600	1475	3	2	0	3500	20	35	1	0	1	29	84	100	92.7778	93	50	136	85.5	100	86	14.5	15.0753	1740	710	210	100	50	710	210	100	50	-7	8	7	91.5714	92
412	0	50	2	21.5139	1	1	0	0	6.79137	0	0	0	455	1350	0	0	0	2000	5	0	0	0	0	4	10	99	115.568	116	74	136	104	128	62	24	14.9751	270	90	30	0	0	81	26	0	0	17.1717	19.1919	12.1212	109.579	112
413	0	48	1	26.0536	1	1	0	0	7.36213	0	0	0	465	1570	0	0	0	2500	15	0	0	0	0	3	13	116	119.111	118	80	164	110	130	84	20	18.4172	270	60	0	0	0	470	88	6	0	1.72414	10.3448	8.62069	82.9796	82
414	0	68	2	23.4375	1	0	0	0	24.4519	1	0	0	545	7200	18	14	6	11300	35	0	1	0	0	5	18	110	88.3226	90	60	114	80	98	54	18	14.5703	2070	1040	410	110	0	1950	890	310	40	-18.1818	18.1818	9.09091	80.8571	82
415	0	43	1	30.095	1	1	0	0	6.59953	0	0	0	510	1525	0	0	0	1850	20	0	0	0	0	4	11	103	108.263	111	56	128	101.5	118	72	16.5	13.7481	500	190	120	70	20	251	132	80.5	29	7.76699	10.6796	6.79612	100.889	104
416	0	69	2	23.8443	1	1	0	0	10.7211	0	0	1	405	2330	4	0	0	2300	40	280	1	0	0	3	11	104	95.9574	90	58	162	82	109	104	27	20.9906	2520	1200	380	70	10	1640	548	130	22	-13.4615	17.3077	13.4615	92.7317	88
417	0	49	1	24.7654	1	0	0	0	13.0234	0	0	0	390	1940	2	2	6	1950	30	0	0	0	0	4	14	107	97.5349	94	74	148	88	102	74	14	15.5645	1600	450	40	0	0	1090.5	210	4.5	0	-12.1495	14.0187	7.47664	85.9394	84
418	0	47	1	17.8367	1	1	0	0	45.8781	0	1	0	530	6885	14	6	6	5400	35	0	0	0	0	3	25	96	88.5	88	62	114	79.5	101	52	21.5	14.2798	1590	790	280	80	0	574	190	42	0	-8.33333	10.4167	11.4583	90.0741	90
419	0	60	1	24.2106	1	1	0	0	3.34768	0	0	0	495	2100	0	0	0	3000	5	0	0	0	0	4	10	98	88.72	84	60	142	82	94	82	12	19.1126	1870	960	370	110	0	825	322	89	0	-14.2857	16.3265	10.2041	63.76	62
420	0	49	1	30.1038	1	0	0	0	20.9222	0	1	1	320	2930	3	0	0	3000	35	170	0	0	0	5	13	102	74.1905	72	54	128	66	81.5	74	15.5	13.0126	5560	3520	1740	590	50	3880	1988	709	80	-29.4118	29.4118	8.82353	66.4444	66
421	0	59	1	26.0617	1	0	0	0	29.6308	1	0	0	380	2430	5	4	0	3000	30	0	1	0	0	3	13	99	103.04	105	68	138	88	118	70	30	17.7108	1510	600	170	10	0	537	150	6.5	0	6.06061	11.1111	15.1515	89.3636	88
422	0	65	1	18.2868	1	0	0	0	9.19253	0	1	0	445	1430	0	0	0	2000	25	10	0	0	0	3	10	90	100.783	100	72	152	83	112	80	29	21.1895	920	470	130	0	0	155	0	0	0	11.1111	17.7778	17.7778	86.2353	88
423	0	47	2	25	1	0	0	0	15.4493	0	0	0	400	985	6	2	6	2180	15	30	1	0	0	5	12	156	75.7143	75	58	132	68	80.5	74	12.5	13.9386	3560	2210	1010	270	10	9056	6908	4802	2696	-51.9231	51.9231	4.48718	76.4	74
424	0	56	1	22.6562	1	1	0	0	9.632	0	1	0	510	3830	6	2	18	2900	17.5	10	0	0	0	6	21	110	103.943	98	68	160	88	111	92	23	23.9484	1160	410	110	10	0	1065	310	80	0	-10.9091	18.1818	9.09091	84	84
425	0	50	2	20.1286	1	0	0	0	26.3027	0	0	1	380	2170	7	6	6	2700	10	30	1	0	0	25	59	114	94.9565	99	36	120	88.5	108	84	19.5	18.7509	2190	1220	710	370	180	2518	1310	702	338	-13.1579	13.1579	8.77193	93.3103	96
426	0	45	1	24.3865	1	1	0	0	11.949	1	1	0	545	2050	4	4	0	3000	0	0	0	0	0	3	12	107	79.3636	78	50	120	76	84	70	8	13.7513	2370	1360	530	200	60	1981.5	946	298	103	-27.1028	27.1028	4.6729	64.9714	66
427	1	59	1	22.8374	1	1	0	0	5.73947	0	0	0	360	840	0	0	0	1600	0	0	0	0	0	5	10	110	67.7917	62	48	156	58	72.5	108	14.5	18.5024	8100	5820	3660	1820	440	7870	5370	3080	1160	-43.6364	43.6364	6.36364	71.2821	68
428	0	51	1	26.0608	0	1	0	0	3.15237	0	0	0	475	1450	0	0	0	2600	10	30	0	0	0	2	10	98	91.4	96	44	112	82	106	68	24	17.295	2260	1260	670	310	100	1125	606	268	88	-2.04082	10.2041	10.2041	100.174	102
429	0	65	1	20.3744	1	0	0	0	15.4485	0	1	0	390	3010	3	0	0	2300	20	10	0	0	0	4	15	106	105.529	105	58	130	100	114	72	14	14.5065	500	270	120	60	10	365	192	81	28	-0.943396	6.60377	5.66038	78.2727	78
430	0	59	1	24.0184	1	1	0	0	16.342	0	0	0	500	1900	0	0	0	1250	35	0	1	0	0	3	13	100	94.3478	95	74	112	90.5	100	38	9.5	7.76664	1500	350	30	0	0	350	30	0	0	-5	6	5	90.6875	90
431	0	54	1	26.3486	0	1	0	0	5.09757	0	0	0	465	1600	0	0	0	1900	25	0	0	0	0	3	9	109	115.04	116	76	144	108.5	122	68	13.5	12.4948	230	100	20	0	0	192	72	1.5	0	6.42202	8.25688	5.50459	101.083	102
432	0	59	2	19.7121	1	0	0	0	13.8848	0	0	0	475	1680	1	0	0	1450	20	20	0	0	0	3	11	98	86.8636	89	36	138	72	100	102	28	20.5207	3510	2140	1170	540	210	1942	1050	477	192	-9.18367	14.2857	13.2653	66.3333	67
433	0	65	1	17.0793	1	1	0	0	5.75276	1	1	0	385	7600	8	3	6	6100	5	650	0	0	1	4	21	150	83.1111	89	48	122	66	95.5	74	29.5	21.728	1740	1120	700	360	130	4670	3330	2095	1120	-40.6667	40.6667	10.6667	78.2069	76
434	0	61	1	22.482	0	1	0	0	10.6856	0	0	0	435	2130	0	0	0	2150	10	0	0	0	0	3	12	91	108.562	109	76	134	104	116	58	12	11.8945	300	140	30	0	0	49	0	0	0	19.7802	19.7802	5.49451	94.7097	92
435	0	63	1	27.0051	0	0	1	0	40.6308	0	0	0	515	4890	12	12	6	4500	20	200	0	0	0	6	21	93	83.4286	85	50	104	78	90.5	54	12.5	11.0736	2340	1110	390	120	50	610.5	210	75.5	29	-8.60215	10.7527	7.52688	85.65	97
436	0	49	1	17.8218	1	1	0	0	3.39182	0	1	0	585	3690	1	0	0	2250	45	10	0	0	0	3	10	91	102.143	106	72	124	90	112.5	52	22.5	14.0019	1410	500	90	0	0	147	4	0	0	16.4835	16.4835	13.1868	90.7368	90
437	0	45	1	24.2807	1	1	0	0	9.30522	0	0	0	505	1770	1	0	0	1700	10	25	0	0	0	6	10	104	102.818	105	60	144	96	115.5	84	19.5	20.5047	720	400	190	60	0	490	254	88	12	0.961538	10.5769	9.61538	104.14	102
438	0	63	2	28.2134	1	1	0	0	8.79449	0	0	1	380	3245	6	3	0	4700	65	260	1	0	1	10	66	93	89.2	90	40	108	88	98	68	10	16.8659	880	420	270	170	100	307	214	125.5	79	-3.22581	5.37634	6.45161	69.7895	70
439	0	56	2	26.9171	1	1	0	0	7.12745	0	0	0	440	1395	1	0	0	1450	60	0	0	0	0	4	13	93	97.7037	94	56	138	87	110	82	23	18.751	1180	460	140	70	20	222.5	92	45.5	0	1.07527	9.67742	8.60215	72.0741	70
440	0	58	1	24.5974	1	1	0	0	8.83377	1	0	0	580	1600	1	0	0	1400	15	0	0	0	0	4	11	110	100.455	100	58	148	89	112	90	23	19.0122	1570	700	220	60	10	1470	590	140	40	-9.09091	13.6364	10.9091	93	92
441	0	44	1	24.9469	0	1	0	0	7.97147	1	0	0	515	1140	0	0	0	1450	35	0	0	0	0	4	10	114	91.8431	88	40	130	82	102	90	20	14.9551	2750	1220	320	150	100	3240	1388	315	142	-22.807	22.807	7.01754	103.826	108
442	0	58	2	19.3813	1	0	0	0	9.48216	0	0	0	395	1195	3	0	6	900	45	0	0	0	0	5	12	95	94.2162	90	50	140	86	100	90	14	16.8904	1850	710	230	100	50	407.5	170	82.5	35	-5.26316	9.47368	8.42105	78	76
443	0	67	2	17.3865	0	1	0	0	18.8379	0	0	0	415	2190	2	0	0	1350	10	0	0	0	0	4	19	103	110.714	114	62	156	100.5	120	94	19.5	20.9474	880	450	200	50	0	548	250	71	0	10.6796	14.5631	10.6796	101.583	101
444	0	49	2	19.9481	1	0	0	0	19.703	0	0	0	440	2270	8	8	6	2100	20	0	0	0	0	7	65	91	92.3571	90	70	132	86	98	62	12	12.3295	1360	410	70	0	0	108	14	0	0	-1.0989	7.69231	6.59341	91.3333	90
445	0	53	1	30.0452	1	1	0	0	34.617	0	0	0	465	2390	3	4	6	2050	40	5	0	0	0	3	9	92	89.2609	86	64	158	80	94	94	14	15.6822	3070	1320	250	30	0	448	64	2	0	-6.52174	9.78261	6.52174	79.3684	78
446	0	67	1	19.3772	1	1	0	0	33.285	0	1	0	325	3800	4	4	6	2100	0	0	1	0	0	6	15	102	90.5	92	56	124	75.5	102.5	68	27	21.9938	830	500	300	140	30	536	332	161	42	-9.80392	12.7451	15.6863	64.8	66
447	0	57	2	17.5642	0	1	0	0	1	0	0	0	410	1035	0	0	0	1300	0	0	0	0	0	3	12	92	102.585	98	64	136	90	116	72	26	16.8597	1170	380	80	30	0	122	48	2	0	6.52174	13.0435	15.2174	98	99
448	0	37	2	19.5021	1	0	0	1	20.0022	0	0	0	380	1840	2	2	6	1200	10	10	0	0	0	4	23	92	79.5714	80	50	106	68	91	56	23	15.1375	2900	1740	920	370	80	1124	522	190	26	-13.0435	15.2174	13.0435	68.3226	70
449	0	65	1	22.2925	1	0	0	0	13.5548	0	0	0	310	1900	2	0	6	950	30	10	0	0	0	3	19	101	113.727	113	84	146	105	120	62	15	14.5051	140	40	0	0	0	49	0	0	0	11.8812	12.8713	6.93069	90.2069	86
450	0	55	1	22.5896	0	0	1	0	28.4226	1	0	0	500	5420	10	2	0	6000	40	0	0	0	0	4	11	111	82.9767	80	56	120	74	92	64	18	13.9821	3890	2160	820	170	40	3871	1980	594.5	109	-27.9279	27.9279	7.20721	87.871	86
451	0	51	1	25.7117	1	1	0	0	24.4585	0	0	0	505	5895	14	6	6	3700	50	20	1	0	0	14	14	87	80.7	80	58	126	73.5	84	68	10.5	13.5613	4060	2280	860	250	30	732.5	236	43.5	0	-8.04598	8.04598	6.89655	80.0556	80
452	0	32	1	27.7778	1	0	0	0	31.5844	0	0	0	600	4000	5	8	0	3300	15	10	0	0	0	5	13	116	69.2766	66	44	96	59	80	52	21	13.5802	7220	4910	2960	1460	410	8254	5544	3176	1408	-43.1034	43.1034	8.62069	71.7143	70
453	0	37	1	22.1624	1	1	0	0	5.61202	0	0	0	545	1050	0	0	0	2750	0	0	0	0	0	3	10	140	110	116	86	140	96	118.5	54	22.5	12.4049	480	20	0	0	0	4240	1600	330	0	-17.1429	17.1429	2.85714	88.1935	86
454	0	54	1	22.8936	0	1	0	0	10.6254	0	0	0	580	2300	5	2	0	1500	12.5	10	0	0	0	3	13	110	73.3878	74	54	108	62	80	54	18	13.0013	6590	4340	2240	850	130	6360	3900	1745	500	-32.7273	32.7273	7.27273	65.1818	66
455	0	44	1	23.2429	1	1	0	0	9.70665	0	1	0	600	2300	0	0	0	2800	20	0	0	0	0	4	10	105	84.9583	84	62	124	76	90.5	62	14.5	12.148	3870	1850	530	80	0	2712.5	940	167.5	5	-20	20	7.61905	82.52	82
456	0	57	1	20.7967	1	0	1	0	34.3284	0	0	0	350	3800	5	2	0	2000	25	20	1	0	0	9	25	103	88.75	88	50	132	81	96	82	15	16.427	1610	770	320	130	50	962.5	394	161.5	59	-14.5631	15.534	7.76699	72.5926	70
457	0	64	2	23.584	1	0	0	0	16.3637	0	0	1	490	1500	1	0	0	2300	5	0	0	0	0	4	27	100	83.7083	84	56	118	73	92.5	62	19.5	14.6679	4100	2220	1040	410	40	2220	1040	410	40	-16	16	10	81.8333	87
458	0	52	2	19.888	1	0	0	0	7.63778	0	0	0	545	650	2	0	0	1900	7.5	50	0	0	0	4	14	97	98.88	98	62	124	94	105.5	62	11.5	11.0595	1150	360	90	40	0	259	78	29.5	0	1.03093	6.18557	5.15464	76.6316	76
459	0	62	1	20.2646	1	0	0	0	32.7681	0	0	1	580	11400	18	16	12	5500	15	0	0	0	0	6	15	120	61.0256	64	40	80	55	68	40	13	9.98812	7600	5650	3700	1840	700	9160	6820	4480	2200	-46.6667	46.6667	5	62.3448	60
460	0	62	1	22.2291	1	1	0	0	9.88701	0	0	0	425	1900	4	2	0	2750	35	0	0	0	0	4	12	112	92.087	92	46	138	80	97	92	17	21.1357	1520	730	350	130	70	1588	710	302	106	-17.8571	19.6429	8.92857	76.25	73
461	0	59	1	24.7343	1	1	0	0	6.78127	0	0	0	460	1810	0	0	0	1600	15	0	0	0	0	3	17	105	101.19	101	86	126	94.5	107.5	40	13	9.07486	630	30	0	0	0	217.5	0	0	0	-3.80952	6.66667	6.66667	96.5625	96
462	0	58	2	18.992	1	0	0	0	14.9171	0	0	1	490	4900	7	7	0	2050	5	0	0	0	0	6	24	94	87.6585	82	60	124	72	104	64	32	19.0205	3240	2010	920	190	0	1396	516	77	0	-12.766	19.1489	17.0213	71.3333	72
463	1	36	2	25.8586	0	0	1	0	17.6869	0	0	1	290	3000	5	5	12	1800	20	5	0	0	1	9	9	94	94.7	92	72	116	87.5	106.5	44	19	13.7079	880	340	100	0	0	192	28	0	0	-2.12766	11.7021	12.766	99.0625	100
464	0	57	1	31.459	1	1	0	0	5.20663	1	1	0	505	500	0	0	0	3000	20	0	0	0	0	3	18	110	95.1481	98	54	120	88	106	66	18	14.741	2200	1040	470	180	30	2050	880	380	90	-10.9091	10.9091	8.18182	80	74
465	0	52	1	27.4951	1	0	0	0	40.6921	0	1	1	360	7500	10	10	0	3300	20	10	0	0	0	5	15	100	104.762	100	70	132	88	122	62	34	19.375	650	240	50	0	0	240	50	0	0	0	16	16	92.9333	91
466	0	49	2	21.1014	1	0	0	0	3.89831	0	0	0	495	1150	0	0	0	2100	0	0	0	0	0	3	10	114	96.5417	93	70	136	85.5	106	66	20.5	15.94	2020	740	100	0	0	2425	854	94	0	-18.4211	19.2982	8.77193	90.6923	92
467	0	32	2	23.8433	0	1	0	0	1.49829	0	0	0	455	1300	2	0	0	2100	10	0	0	0	0	5	10	93	94.9302	100	64	116	81	108	52	27	15.9484	1960	1090	440	60	0	652	168	5.5	0	7.52688	16.129	12.9032	84.2759	86
468	0	50	2	20.9644	1	0	0	0	18.6459	0	0	1	475	1000	1	0	0	3200	2	0	0	0	0	6	17	114	87.9474	89	46	128	80.5	104	82	23.5	22.3316	2950	1840	1150	740	340	3291	1960	1141	676	-21.9298	21.9298	12.2807	63.5625	64
469	0	55	1	21.7114	1	0	0	0	9.27171	0	0	0	445	500	0	0	0	2100	20	10	0	0	0	4	12	122	81.8	80	64	98	75.5	88.5	34	13	8.68597	3640	1850	520	30	0	5600	3164	1182	76	-34.4262	34.4262	4.91803	81	80
470	0	42	2	21.048	0	1	0	0	0.929701	0	0	0	500	1100	1	0	0	2600	2.5	0	0	0	0	3	14	102	98.5106	98	62	132	92	111	70	19	14.8995	1540	600	230	40	0	699	278	54	0	-3.92157	9.80392	9.80392	84.9565	84
471	0	58	1	25.2691	1	1	0	0	16.9924	1	0	0	540	1500	2	2	0	2600	0	0	0	0	0	3	18	110	85.12	83	52	160	66.5	97	108	30.5	23.2472	4690	2890	1590	720	140	4485	2610	1265	450	-24.5455	27.2727	13.6364	84.2286	86
472	0	41	1	29.2162	1	0	0	0	14.3695	0	0	0	455	2400	3	2	6	1750	30	10	0	0	0	4	20	104	95.6471	89	62	138	82.5	105.5	76	23	20.2558	1840	810	230	60	0	1160	364	88	2	-14.4231	17.3077	8.65385	81.4286	83
473	0	47	1	26.6738	1	1	0	0	9.64694	0	0	0	500	1000	0	0	0	2600	0	0	0	0	0	4	12	101	100.857	99	76	140	92.5	104	64	11.5	15.6619	1010	300	40	0	0	340.5	52	0	0	-1.9802	4.9505	5.94059	94.64	96
474	0	64	2	22.9134	1	0	0	0	25.1319	0	0	0	385	1150	4	2	6	4300	7.5	20	0	0	0	4	25	95	94.7407	92	64	144	86	97	80	11	19.088	1390	510	160	30	0	295	100	12.5	0	-3.15789	9.47368	6.31579	88.16	88
475	0	52	1	30.1575	1	1	0	0	14.5118	0	0	0	420	6150	10	6	0	4400	25	850	1	1	0	4	21	105	90.9091	92	70	118	84	98	48	14	11.1935	2240	870	260	0	0	1397.5	450	60	0	-12.381	12.381	6.66667	74.3158	72
476	0	43	2	23.4586	1	0	0	0	26.3405	0	0	0	345	350	3	6	0	1050	15	0	0	0	0	5	33	125	109.043	108	80	146	94	119	66	25	19.1346	440	140	0	0	0	1090	440	72.5	0	-13.6	13.6	12.8	81.2222	80
477	0	51	1	25.0762	1	1	0	0	8.15213	1	1	0	290	3000	3	0	0	1850	5	0	0	0	0	4	14	105	112.125	115	82	138	103.5	124.5	56	21	15.9578	190	80	0	0	0	125	20	0	0	9.52381	12.381	10.4762	82.1429	82
478	0	45	2	23.1953	1	0	0	0	13.5048	0	0	0	415	800	0	0	0	3100	25	0	0	0	0	4	27	99	102.605	100	86	136	94	110	50	16	12.6154	780	70	0	0	0	52	0	0	0	1.0101	7.07071	8.08081	96.8	96
479	0	53	2	20.4366	1	0	0	0	8.74848	0	0	0	475	2800	3	2	0	2000	5	10	0	0	0	4	12	114	93.7021	92	64	148	83	100	84	17	14.7441	2180	820	150	30	0	2654	958	145	22	-19.2982	21.0526	7.01754	80.24	80
480	0	59	2	23.1094	1	1	0	0	3.62927	0	1	0	470	3000	2	0	0	1750	15	0	0	0	0	4	15	110	102.048	102	78	130	98	109.5	52	11.5	9.96078	570	140	10	0	0	495	100	0	0	-7.27273	8.18182	5.45455	94.0625	96
481	0	45	1	25.5593	1	0	0	0	13.8632	0	1	0	470	5300	13	7	18	4000	45	10	0	0	0	4	15	129	86.5714	88	50	126	73	95	76	22	18.0429	2810	1530	770	240	70	5266.5	3264	1563	614	-31.7829	31.7829	10.8527	75.8	74
482	0	56	1	18.0361	1	0	0	0	18.0216	0	1	1	300	2300	6	6	6	2900	60	60	0	0	0	6	31	107	76.3333	74	58	118	67	80	60	13	13.3945	2220	1370	620	160	10	1905.5	1020	350.5	33	-30.8411	30.8411	6.54206	72.5185	66
483	0	52	1	20.231	1	0	0	0	10.2335	0	0	0	645	15600	25	21	0	7800	5	10	0	0	0	5	26	110	103.66	94	70	156	88	126	86	38	23.6277	2080	640	140	0	0	1910	490	70	0	-14.5455	18.1818	9.09091	77.9636	76
484	0	59	1	22.3863	1	1	0	0	2.77912	0	1	0	508	1800	0	0	0	1950	5	0	0	0	0	3	12	122	101.88	102	68	154	88	110	86	22	19.2657	1580	630	170	10	0	3094	1320	329	42	-16.3934	18.0328	10.6557	114.114	114
485	0	68	2	27.8353	1	0	0	0	22.1589	0	0	0	375	6000	14	4	12	4400	50	0	0	0	1	4	19	120	88.7619	86	52	116	80	98	64	18	16.4739	1440	720	300	130	40	2130	1130	420	150	-28.3333	28.3333	6.66667	67.9333	69
486	0	54	1	19.9008	1	1	0	0	19.5729	0	0	0	375	2700	3	3	6	2950	25	0	0	0	0	7	25	104	92.9231	91	48	138	76	107.5	90	31.5	23.2911	1760	1020	480	200	60	1270	626	246	86	-12.5	21.1538	14.4231	69.44	66
487	0	49	1	23.3025	1	1	0	0	12.0481	0	0	0	545	3100	8	1	6	3430	15	20	0	0	0	4	15	94	94.7547	92	76	122	86	102	46	16	11.5507	2140	610	50	0	0	197	0	0	0	-2.12766	8.51064	6.38298	91.7778	92
488	0	43	1	24.9634	1	0	0	0	22.3076	1	0	1	400	2700	4	6	0	2700	10	0	1	0	0	10	58	120	87.9412	90	64	108	80	96	44	16	12.412	2220	1030	350	70	0	3410	1680	580	110	-25	25	7.5	71.92	70
489	0	55	1	22.4977	1	0	0	0	13.3401	0	1	1	445	1000	1	0	0	2800	10	0	0	0	0	3	13	123	86.5909	84	62	150	76	92	88	16	15.7219	3430	1700	570	90	0	5500.5	3142	1173	203	-31.7073	31.7073	6.50407	66.5714	64
490	0	55	1	20.7374	1	1	0	0	12.0933	0	1	1	810	1600	3	0	0	4000	5	0	0	0	0	3	14	129	116.087	118	76	138	112	124	62	12	11.9727	390	190	30	0	0	1456	454	196	7	-8.52713	8.52713	4.65116	96.2373	94
491	0	55	1	27.2316	1	1	0	0	23.9447	0	0	1	595	15300	24	24	12	7200	10	0	0	0	0	4	18	98	104.982	110	72	144	92	118	72	26	17.8383	1550	710	180	0	0	593	124	0	0	12.2449	16.3265	12.2449	99.4	98
492	0	50	1	19.3545	1	0	0	0	20.2014	0	0	0	290	2050	5	3	0	2600	0	0	0	0	0	4	29	82	85.1765	84	68	110	80	90	42	10	10.933	1330	620	150	10	0	38	0	0	0	2.43902	7.31707	7.31707	69.8261	68
493	0	51	1	26.9441	1	1	0	0	2.87244	0	0	0	540	1900	1	0	0	1800	28	20	0	0	0	4	16	116	110.037	108	82	166	98	116	84	18	19.3381	780	170	0	0	0	1248	294	0	0	-6.89655	12.069	8.62069	103.143	106
494	0	49	1	25.2616	1	0	0	0	22.1676	0	0	0	375	1200	1	0	0	1800	20	0	1	0	0	4	17	123	101.625	98	72	144	90	106	72	16	18.997	1000	320	80	0	0	2194	856	202.5	9	-20.3252	20.3252	6.50407	98.24	100
495	0	59	2	23.1637	1	1	0	0	27.4698	1	0	1	400	6000	10	10	6	2900	35	10	0	0	0	3	11	76	108.6	116	56	130	103.5	118	74	14.5	19.597	470	320	220	120	20	104	28	0	0	52.6316	52.6316	7.89474	91	91
496	0	46	1	27.5403	1	1	0	0	10.8746	0	1	1	530	2300	5	2	0	3100	45	10	0	0	0	4	18	130	96.4483	92	74	284	88	99.5	210	11.5	26.3952	2240	520	40	0	0	6795	3220	650	20	-29.2308	29.2308	4.61538	67.7949	66
497	0	58	1	18.9307	1	0	0	0	22.7637	0	0	0	355	1850	5	2	6	1350	15	0	0	0	0	11	38	101	77.0833	74	60	100	66	87	40	21	13.4872	2750	1720	900	290	0	1805.5	956	325	6	-26.7327	26.7327	10.8911	58.5517	58
498	0	63	1	29.5081	1	1	0	0	8.37295	1	0	0	500	3100	7	2	0	3550	22.5	20	0	0	0	4	19	115	89.16	90	58	134	78	98	76	20	14.6641	3130	1590	590	100	10	3862.5	1850	627.5	75	-21.7391	21.7391	8.69565	84.2069	86
499	0	53	1	22.1354	1	1	0	0	8.35563	0	0	0	490	1700	0	0	0	1850	10	0	0	0	0	4	14	116	117.826	117	80	160	112	122	80	10	13.836	140	50	0	0	0	222	64	6	0	0.862069	5.17241	4.31034	107.111	107
500	0	49	1	30.0621	1	1	0	0	3.18547	0	1	0	480	2400	5	2	0	2300	30	60	0	0	0	9	22	100	82.5	80	34	118	73.5	92.5	84	19	16.2717	3770	2210	950	330	130	2210	950	330	130	-20	20	8	72.5	76
501	0	21	2	23.2434	1	0	0	1	10.6399	0	0	0	325	1300	0	0	0	1250	50	0	0	0	0	5	15	134	89.8182	89	68	122	78.5	97.5	54	19	14.275	1370	620	170	10	0	3393	2050	875	184	-33.5821	33.5821	7.46269	66.2857	68
502	0	60	1	23.8093	1	0	0	0	11.4151	0	0	1	485	4190	10	2	10	3950	40	0	0	0	0	5	31	101	76.0556	79	44	98	64	86.5	54	22.5	13.0973	4310	2600	1290	590	130	2744	1382	628.5	151	-21.7822	21.7822	8.91089	65.2195	66
503	0	50	1	19.4932	1	1	0	0	13.0014	0	1	0	380	3200	5	4	6	2900	25	1000	0	0	0	3	11	109	104.19	108	72	124	98	112	52	14	12.5205	340	110	40	0	0	264	82	21.5	0	-0.917431	8.25688	9.17431	78.3636	76
504	0	50	1	23.0978	1	0	0	0	35.389	0	0	1	680	64000	99	62	24	30050	40	860	0	0	0	14	33	95	85.2105	84	42	130	76	97.5	88	21.5	18.5679	3200	1870	910	390	160	1400	660	302.5	120	-11.5789	14.7368	13.6842	91.2958	94
505	0	56	1	20.519	1	1	0	0	13.7696	0	1	0	740	4000	11	9	6	2900	5	0	0	0	0	4	26	102	90.5902	90	50	120	80	106	70	26	18.2075	3990	2120	1010	410	130	2417	1138	480	154	-11.7647	13.7255	11.7647	78.9355	78
506	0	65	1	17.5714	1	0	0	0	16.341	1	1	1	375	2200	3	2	0	1700	10	10	0	0	0	6	31	100	80.0909	79	68	92	74	87.5	24	13.5	7.96366	2190	1110	370	10	0	1110	370	10	0	-21	21	7	58.0667	59
507	0	64	2	29.3226	1	1	0	0	8.08361	1	1	0	520	2200	3	0	0	1550	10	10	0	0	0	9	44	119	74.9474	75	56	114	64	82	58	18	13.8544	4870	3120	1590	590	70	6143.5	4030	2055	716	-36.9748	36.9748	7.56303	65.5556	64
508	0	46	1	24.5218	1	1	0	0	7.084	0	0	0	395	2000	0	0	0	1400	2.5	0	0	0	0	4	10	118	97.1613	98	68	132	81	111	64	30	18.2704	1410	700	240	10	0	1962	998	347	14	-16.9492	16.9492	11.8644	99.5862	102
509	0	66	1	25.6687	1	1	0	0	8.19843	0	0	0	610	1500	0	0	0	1700	10	0	0	0	0	4	13	131	104.805	102	66	248	92	118	182	26	22.8133	1930	800	290	40	0	6061.5	2850	936	241	-22.1374	22.1374	9.16031	107.529	98
510	0	69	2	20.1746	1	1	0	0	16.8684	1	1	1	365	1800	5	5	6	3900	0	0	0	0	0	7	26	133	111.773	106	89	161	94.5	125	72	30.5	20.8668	270	10	0	0	0	1472.5	597	52	0	-20.3008	22.1805	9.3985	105.742	104
511	0	54	2	20.6255	0	0	1	0	36.5878	0	0	1	490	650	0	4	0	1600	45	0	0	0	0	8	20	167	92.1224	92	76	130	86	96	54	10	10.2584	2290	620	50	0	0	14253.5	10162	6171.5	2332	-44.9102	44.9102	2.39521	85.1818	83
512	0	62	1	24.5552	0	1	0	0	9.82514	0	1	0	460	1600	7	2	0	2340	20	0	0	0	0	5	11	94	114.5	112	78	154	104	124.5	76	20.5	18.281	320	110	10	0	0	36	0	0	0	19.1489	19.1489	12.766	76.0588	76
513	0	54	1	24.6955	1	1	0	0	6.4661	0	0	0	465	900	0	0	0	800	0	0	0	0	0	3	12	125	120.271	116	84	168	112	124	84	12	16.6832	150	50	0	0	0	530	150	25	0	-7.2	8.8	4.8	118.32	120
514	0	54	1	32.4919	1	0	0	0	22.326	0	0	1	560	7750	22	15	0	7850	85	30	0	0	0	3	19	109	86.5333	88	50	130	72.5	94	80	21.5	19.0675	2490	1370	680	230	50	2252.5	1144	485	101	-19.2661	19.2661	10.0917	95.377	92
515	0	60	1	27.0238	1	1	0	0	20.5418	0	0	0	450	5100	19	16	12	3350	30	140	0	0	1	4	16	94	99.7561	100	44	144	90	108	100	18	19.6936	1480	750	370	200	100	504	264	158	64	6.38298	10.6383	10.6383	68.4615	64
516	0	47	1	22.8203	1	0	0	0	33.8987	0	0	0	400	10500	15	16	6	7900	0	200	1	0	1	15	57	124	82.4762	82	62	108	70	94	46	24	13.9557	1900	1080	510	100	0	3058	1824	888	258	-33.871	33.871	9.67742	68.7778	68
517	0	54	1	22.3328	1	1	0	0	8.85251	0	0	0	510	850	0	0	0	1600	35	0	0	0	0	3	11	146	106.873	108	70	132	99	116	62	17	11.8994	590	190	50	0	0	6748	3018	768	134	-26.0274	26.0274	5.47945	103.478	102
518	0	54	1	25.5998	1	1	0	0	2.36859	0	1	0	340	500	0	0	0	1100	0	0	0	0	0	5	12	116	107.304	108	86	146	98	113	60	15	14.5928	280	40	0	0	0	480	86	0	0	-6.89655	10.3448	6.89655	100.25	97
519	0	42	1	17.07	1	0	0	0	34.1493	0	0	1	390	3600	19	20	6	4300	35	80	0	0	1	27	54	98	92.2581	90	56	148	80	103	92	23	19.9181	1960	950	370	130	20	815	314	109	14	-8.16327	14.2857	12.2449	95.5455	96
520	0	51	2	23.8519	1	0	0	0	16.4681	1	0	0	475	13400	18	18	0	5400	10	0	0	0	0	8	81	136	103.667	103	82	138	96	112	56	16	12.9394	610	120	0	0	0	3498	1466	302	0	-24.2647	24.2647	5.14706	112.688	110
521	0	33	1	24.8924	1	1	0	0	5.57309	1	0	0	335	630	0	0	0	1400	0	0	0	0	0	4	12	133	105.143	105	84	122	98	112.5	38	14.5	9.6214	240	30	0	0	0	2062.5	634	61	0	-21.0526	21.0526	5.26316	93.7778	93
522	0	58	1	23.9078	1	0	0	0	8.2384	0	0	0	430	7400	15	7	0	6600	35	0	1	0	1	5	22	91	82.5455	84	54	106	74	90	52	16	11.6004	2910	1470	600	150	30	723.5	248	48.5	3	-7.69231	9.89011	8.79121	87.1795	86
523	0	52	2	26.0999	1	0	0	0	10.9281	0	0	1	570	4400	16	6	6	4400	35	30	0	0	0	4	14	95	86.72	84	30	244	74	93.5	214	19.5	29.1618	4520	2610	1190	440	200	1877.5	810	322.5	170	-11.5789	16.8421	10.5263	87.7714	86
524	0	59	2	28.1554	1	1	0	0	48.8743	0	0	0	345	3060	7	8	12	2950	85	40	0	0	0	16	67	114	74.5	75	44	102	67.5	80.5	58	13	11.6825	3580	2250	1080	340	80	3934	2406	1063	260	-34.2105	34.2105	6.14035	58.9333	56
525	0	50	1	26.0387	1	1	0	0	9.11318	0	0	0	405	600	0	0	0	1150	10	0	0	0	0	4	14	109	115.771	122	78	146	109	128	68	19	17.9723	540	240	10	0	0	483	160	0	0	11.9266	15.5963	7.33945	110.923	107
526	0	51	1	22.8554	1	1	0	0	7.12848	0	0	0	450	850	1	0	0	1200	5	0	0	0	0	4	28	125	110	110	72	142	102	122	70	20	14.9363	610	330	80	0	0	1890	610	267.5	15	-12	12	6.4	96	94
527	0	75	1	22.3636	1	1	0	0	15.1519	0	1	0	520	2500	8	2	1	2800	35	10	0	0	0	9	26	113	90.4091	86	60	126	78	102.5	66	24.5	16.9792	2890	1500	480	90	0	3162	1552	426	58	-23.8938	23.8938	9.73451	84.9032	84
528	0	47	1	17.1163	1	1	0	0	18.2059	0	0	0	520	19000	38	34	12	7100	0	10	0	0	0	14	47	94	64.5455	63	32	88	60	72	56	12	11.8625	7800	5600	3500	1680	550	4446	2562	1137	386	-32.9787	32.9787	7.44681	76.5	78
529	0	48	1	27.5482	1	1	0	0	23.1516	0	0	1	340	2400	7	6	1	5100	15	30	0	0	0	4	13	91	94.9524	98	60	112	92	102	52	10	12.0602	710	290	140	50	0	168.5	64	18.5	0	7.69231	9.89011	6.59341	88.6897	86
530	0	57	1	19.5965	1	1	0	0	3.96627	0	0	0	495	600	0	0	0	2500	15	0	0	0	0	5	14	97	114.696	113	90	136	108.5	122	46	13.5	9.97969	90	0	0	0	0	0	0	0	0	16.4948	16.4948	7.21649	104	104
531	0	53	1	24.2439	1	0	0	0	8.26619	0	1	1	470	600	0	0	0	650	30	0	0	0	0	9	16	98	118.894	118	76	164	109	130	88	21	16.7582	240	100	20	0	0	82	12	0	0	20.4082	20.4082	10.2041	91.1724	88
532	0	57	1	27.7533	1	1	0	0	6.99826	0	0	0	650	10300	10	2	0	4000	25	10	0	0	0	8	18	102	105.923	104	84	144	100	110	60	10	11.1669	390	40	0	0	0	67	0	0	0	1.96078	5.88235	4.90196	96.4194	96
533	0	64	1	20.0125	1	1	0	0	5.86097	1	1	0	420	1000	1	0	0	1150	15	0	0	0	0	4	10	123	119.211	122	68	180	103	132	112	29	26.1163	690	350	140	10	0	1235.5	634	262	38	-0.813008	10.5691	10.5691	104.48	106
534	0	58	1	24.6094	1	1	0	0	9.59148	0	1	0	340	5000	4	4	0	2200	45	50	1	0	0	6	12	133	96.7273	90	58	160	84	109.5	102	25.5	22.2501	1160	500	130	60	10	2811.5	1662	681.5	128	-32.3308	32.3308	6.76692	89.9286	85
535	0	51	1	27.6428	1	1	0	0	6.42344	0	0	0	595	1000	0	0	0	1200	12.5	0	0	0	0	5	14	106	114.842	118	66	152	105	129.5	86	24.5	22.9106	860	490	150	20	0	679	308	43	0	11.3208	19.8113	11.3208	94.8364	92
536	0	61	1	20.971	1	1	0	0	7.70266	0	0	0	405	350	0	0	0	4150	0	1	0	0	0	5	13	123	99.9565	100	74	132	90	108	58	18	13.2497	1170	430	80	0	0	2829.5	1010	234.5	0	-18.6992	18.6992	7.31707	89.2632	88
537	0	44	2	27.7037	1	1	0	0	18.3561	0	0	0	500	4000	12	13	6	5700	20	30	0	0	0	7	34	137	93.4	91	62	152	86	99.5	90	13.5	17.6256	1600	660	230	50	0	4628.5	2750	1170.5	307	-33.5766	33.5766	5.83942	98.6977	100
538	0	45	1	15.689	1	0	0	0	24.5033	0	0	1	405	4900	12	12	12	2900	0	60	1	0	0	5	13	101	105.111	106	40	148	94	124	108	30	29.1303	790	490	370	270	170	508	378	277	176	4.9505	20.7921	16.8317	88.5098	88
539	0	56	1	24.5387	1	0	0	0	19.1864	1	1	0	805	4100	10	4	0	5000	20	40	1	0	0	5	17	99	98.7391	96	78	136	88	105.5	58	17.5	14.3627	1440	410	20	0	0	351.5	12	0	0	-3.0303	11.1111	8.08081	97.4737	96
540	1	76	1	25.2595	1	1	1	0	51.5471	1	1	1	450	7300	14	14	6	2000	20	0	0	0	1	17	56	87	103.278	105	72	130	94	112	58	18	13.9481	710	250	70	0	0	53	0	0	0	20.6897	20.6897	9.1954	109.238	109
541	0	53	2	19.9759	1	0	0	0	7.84601	0	0	0	470	1900	2	0	0	5000	70	60	1	0	0	6	19	95	96.7317	96	72	132	86	104	60	18	12.6709	1410	470	70	0	0	227.5	20	0	0	1.05263	9.47368	10.5263	72.6452	70
542	0	37	1	19.2734	1	0	1	0	17.5345	0	0	0	550	10500	25	22	18	8870	5	0	0	0	0	5	19	91	99.9545	99	70	144	91.5	108.5	74	17	16.1705	1300	530	150	0	0	207	28	0	0	8.79121	12.0879	9.89011	97.5349	98
543	0	60	1	21.5139	1	1	0	0	9.15943	0	0	0	395	600	0	0	0	2300	10	0	0	0	0	4	12	124	93.7297	92	64	144	86	100	80	14	13.1247	1580	490	140	30	0	3480	1472	320	74	-25.8065	25.8065	4.83871	91.3636	93
544	0	65	1	18.4756	0	1	0	0	4.6875	1	0	0	435	1600	0	0	0	3500	20	0	0	0	0	4	11	118	119.628	118	84	172	110	129	88	19	16.1024	150	30	0	0	0	349	74	0	0	0	8.47458	8.47458	101.913	100
545	0	53	1	16.2231	1	0	0	0	13.0071	0	0	0	350	2900	9	9	12	1450	20	50	0	0	0	5	15	90	94.4444	95	76	124	84.5	99.5	48	15	13.0799	760	270	30	0	0	45	0	0	0	5.55556	8.88889	8.88889	74.7222	76
546	0	61	1	23.3952	1	1	0	0	19.1744	0	1	0	355	1800	4	0	12	3100	30	0	0	0	0	5	12	96	116.75	117	82	140	104	130	58	26	17.1825	190	50	0	0	0	22	0	0	0	21.875	21.875	13.5417	81.2667	81
547	0	54	2	24.453	0	1	0	0	5.05229	1	0	0	460	500	0	0	0	2150	10	0	0	0	0	5	13	132	118.8	114	90	298	109.5	120	208	10.5	30.907	110	0	0	0	0	1286	240	14	0	-13.6364	13.6364	4.54545	105.733	105
548	0	62	2	21.1287	1	0	0	0	36.9809	0	0	0	335	2500	7	10	6	2100	35	50	0	0	0	6	12	100	107.217	106	80	154	92	117	74	25	19.4257	480	110	0	0	0	110	0	0	0	6	12	14	80.9677	82
549	0	47	1	27.5415	1	1	0	0	5.18293	1	0	0	645	2900	0	0	0	2400	20	7	0	0	0	3	10	131	104.393	104	72	200	94	110	128	16	19.5749	1290	430	70	0	0	5023	1976	540.5	56	-20.6107	22.1374	6.10687	100.196	100
550	0	70	1	21.8111	1	1	0	0	4.34644	0	0	0	545	1800	0	0	0	2150	35	5	0	0	0	5	18	103	116.55	118	78	150	109.5	124	72	14.5	15.3789	300	110	10	0	0	137	34	0	0	14.5631	15.534	6.79612	99.6111	94
551	0	38	2	20.0287	1	0	0	0	22.7215	0	0	0	410	4800	10	12	0	2350	15	0	0	0	0	5	14	96	110.211	109	90	148	104	115.5	58	11.5	11.3021	120	0	0	0	0	0	0	0	0	13.5417	13.5417	6.25	95.3793	94
552	0	57	1	25.492	1	0	0	0	14.7964	0	0	0	420	4950	10	8	18	4100	60	0	1	0	0	5	22	92	83.3043	82	58	118	76	90	60	14	13.8118	2010	1090	410	130	20	558	200	64	0	-10.8696	10.8696	8.69565	89.7647	92
553	0	61	1	24.4236	1	1	0	0	6.39454	0	0	0	480	1200	0	0	0	2200	15	10	0	0	0	4	71	112	94.0426	98	62	116	86	104	54	18	13.4713	1980	940	360	70	0	2096	912	288	32	-12.5	12.5	7.14286	89.1429	90
554	0	40	1	27.3483	1	0	0	0	19.8697	0	0	0	520	3350	5	3	12	2600	35	20	0	0	0	5	14	131	79.8723	74	60	134	70	84	74	14	15.9096	5090	3140	1430	320	0	9017	6112	3454.5	1227	-43.5115	43.5115	6.10687	66.8889	66
555	0	64	1	21.8007	1	1	0	0	14.7212	0	0	1	520	1670	4	2	0	4100	35	20	0	0	0	6	15	100	84.6	82	54	118	78	88	64	10	13.9577	4270	2170	660	210	40	2170	660	210	40	-18	18	5	72.25	70
556	0	53	2	21.7914	1	1	0	0	11.4505	0	0	1	535	3900	8	2	12	4350	25	0	0	0	0	7	24	107	77.7895	74	54	118	64.5	85	64	20.5	17.4776	4570	2970	1540	530	60	3978	2304	970	200	-30.8411	30.8411	9.34579	71.2609	70
557	0	58	1	23.3849	1	0	0	0	13.9774	0	0	1	395	3100	5	2	0	1600	45	0	0	0	0	8	24	99	91.6	97	48	126	80	104.5	78	24.5	18.6672	1150	670	310	180	80	634	294	173	74	-2.0202	10.101	12.1212	64.65	64
558	0	61	1	21.7956	1	0	0	0	15.2378	0	0	0	415	4900	10	4	6	5500	25	0	0	0	0	4	20	100	91.0323	94	64	122	79	101	58	22	15.8986	1860	970	320	30	0	970	320	30	0	-6	16	14	84.25	86
559	0	53	2	21.4525	1	1	0	0	24.8557	0	0	0	310	4200	8	5	6	4320	10	20	1	0	0	7	35	95	58.0952	56	42	76	50	66	34	16	10.1089	4400	3350	2300	1300	580	2877.5	1880	1010	405	-41.0526	41.0526	8.42105	45.0833	46
560	0	51	1	25.1637	1	0	0	0	16.2888	0	0	0	480	7620	13	12	6	5350	15	0	0	0	0	5	15	133	97.4419	96	60	124	90	110	64	20	14.8858	1580	620	220	90	0	4820	2450	839	216	-27.8195	27.8195	9.02256	100.462	98
561	0	63	1	19.9953	1	1	0	0	5.5508	0	0	0	425	500	0	0	0	700	10	0	0	0	0	8	13	124	86.1463	86	56	140	80	92	84	12	15.2472	3160	1440	600	260	50	5422	3004	1084	392	-30.6452	30.6452	4.83871	72	72
562	0	49	1	29.3474	1	0	0	0	11.2788	0	0	0	470	2200	6	6	0	4300	12.5	40	0	0	0	6	11	116	110.067	110	96	128	102	116	32	14	8.55785	50	0	0	0	0	208	0	0	0	-5.17241	6.89655	5.17241	97.8605	100
563	0	71	1	23.9486	1	0	0	0	50.6902	1	0	0	420	3000	8.5	8	6	2400	30	0	1	0	0	10	27	115	53.1852	50	38	82	42	59	44	17	12.7853	6320	4970	3640	2430	1290	6792.5	5240	3702.5	2310	-56.5217	56.5217	6.95652	55.2727	56
564	0	31	2	22.3321	1	0	1	0	34.7364	0	0	1	550	8500	17	15	12	5250	25	0	1	0	0	22	36	117	76.3448	76	64	94	70	80	30	10	7.65448	3430	2000	790	70	0	4198.5	2504	999	79	-35.0427	35.0427	5.12821	61.6825	60
565	0	52	2	21.875	1	0	0	0	17.4794	0	1	1	360	2500	9	8	6	3200	5	0	0	0	0	7	31	109	91.4545	91	74	118	82	96	44	14	10.4778	1100	370	30	0	0	929	238	11.5	0	-16.5138	16.5138	7.33945	84.4516	82
566	0	48	1	23.1508	1	1	0	0	4.87469	0	0	0	390	600	0	0	0	1600	10	0	0	0	0	11	15	101	106.375	107	60	136	98	116	76	18	14.9186	490	220	100	50	0	233.5	108	53.5	3	5.94059	8.91089	8.91089	84.1538	83
567	0	65	1	25.4212	1	1	0	0	8.84378	0	0	0	375	550	0	0	0	1550	0	0	0	0	0	4	12	135	120.353	120	96	150	116	129.5	54	13.5	12.4021	40	0	0	0	0	910	180	0	0	-11.1111	11.1111	6.66667	101.692	100
568	0	58	1	21.9818	1	1	0	0	9.62383	0	0	1	705	11800	30	26	12	6850	0	0	1	0	0	7	20	106	86.3784	82	60	154	72	92	94	20	19.5041	3190	1720	670	140	0	2490	1108	321	18	-22.6415	22.6415	9.43396	66.5679	66
569	0	55	1	20.2233	1	1	0	0	1.23221	0	0	0	515	1300	1	0	0	2400	0	60	0	0	0	4	11	99	102.68	105	64	136	92.5	113.5	72	21	16.226	1340	540	190	50	0	495	178	43	0	6.06061	11.1111	11.1111	80.3871	82
[truncated: 19 more columns]
